# Supplementary material for: Unveiling Putative Functions of Mucus Proteins and Their Tryptic Peptides in Seven Gastropod Species Using Comparative Proteomics and Machine Learning-Based Bioinformatics Predictions
Source: Molecules. 2021 Jun 7;26(11):3475. doi: 10.3390/molecules26113475 (PMC8201360; doi:10.3390/molecules26113475)
Supplement: Supplementary file 1 [file molecules-26-03475-s001.zip]

Archive with 3 entries (3 files):
- Supplementary  File S1.xlsx
- Supplementary  File S2.csv
- Supplementary  File S3.xlsx
