# Supplementary material for: Unveiling Putative Functions of Mucus Proteins and Their Tryptic Peptides in Seven Gastropod Species Using Comparative Proteomics and Machine Learning-Based Bioinformatics Predictions
Source: Molecules. 2021 Jun 7;26(11):3475. doi: 10.3390/molecules26113475 (PMC8201360; doi:10.3390/molecules26113475)
Supplement: Supplementary file 1 [file molecules-26-03475-s001.zip › Supplementary File S1.xlsx]

## Sheet: Sheet1
Supplementary File S1 Functional annotation of 1,634 proteins identified from the gastropod mucus prote-omes using the Blast2GO program.
No	GO category	GO-id	GO-term	Number of proteins	Protein names
1	Biological process	GO:0009987	cellular process	618	460.Centrosomal_Protein_Of_290_Kda, 177.Inositol_1_4_5-Trisphosphate_Receptor_Type_2, 457.5_-3__Exoribonuclease_1, 747.72_Kda_Inositol_Polyphosphate_5-Phosphatase, 888.Dedicator_Of_Cytokinesis_Protein_9, 670.Mediator_Of_Rna_Polymerase_Ii_Transcription_Subunit_1, 1259.5-Ht2_Receptor, 1251.Talpid3_Protein, 625.Dna-Directed_Rna_Polymerase_Ii_Subunit_Rpb1, 1265.Puratrophin-1, 62.Ankyrin-2, 673.Afadin…
2	Biological process	GO:0008152	metabolic process	508	457.5_-3__Exoribonuclease_1, 747.72_Kda_Inositol_Polyphosphate_5-Phosphatase, 1010.Rhomboid-Related_Protein_2, 670.Mediator_Of_Rna_Polymerase_Ii_Transcription_Subunit_1, 625.Dna-Directed_Rna_Polymerase_Ii_Subunit_Rpb1, 532.Peroxisomal_Multifunctional_Enzyme_Type_2, 769.Calcium_Homeostasis_Endoplasmic_Reticulum_Protein, 1623.Collagen_Alpha-1(Xii)_Chain, 145.Symbiodinium_Glutamate_Synthase, 504.Tyr…
3	Biological process	GO:0065007	biological regulation	290	877.Cadherin_Egf_Lag_Seven-Pass_G-Type_Receptor_2, 457.5_-3__Exoribonuclease_1, 177.Inositol_1_4_5-Trisphosphate_Receptor_Type_2, 1108.Alpha2-Macroglobulin, 312.Creb_Binding_Protein, 888.Dedicator_Of_Cytokinesis_Protein_9, 57.Zonadhesin, 670.Mediator_Of_Rna_Polymerase_Ii_Transcription_Subunit_1, 1259.5-Ht2_Receptor, 1251.Talpid3_Protein, 1265.Puratrophin-1, 398.Ral_Gtpase-Activating_Protein_Subun…
4	Biological process	GO:0050789	regulation of biological process	266	877.Cadherin_Egf_Lag_Seven-Pass_G-Type_Receptor_2, 457.5_-3__Exoribonuclease_1, 177.Inositol_1_4_5-Trisphosphate_Receptor_Type_2, 1108.Alpha2-Macroglobulin, 312.Creb_Binding_Protein, 888.Dedicator_Of_Cytokinesis_Protein_9, 57.Zonadhesin, 670.Mediator_Of_Rna_Polymerase_Ii_Transcription_Subunit_1, 1259.5-Ht2_Receptor, 1251.Talpid3_Protein, 1265.Puratrophin-1, 398.Ral_Gtpase-Activating_Protein_Subun…
5	Biological process	GO:0051179	localization	197	1073.Sodium_Bicarbonate_Cotransporter_3, 177.Inositol_1_4_5-Trisphosphate_Receptor_Type_2, 301.Reelin, 151.Excitatory_Amino_Acid_Transporter_1, 527.Sodium-_And_Chloride-Dependent_Gaba_Transporter_Ine, 424.Solute_Carrier_Family_22_Member_15, 1074.Dynamin-1, 330.Inositol_1_4_5-Trisphosphate_Receptor_Type_3, 302.Dystroglycan, 1514.Talin-1, 1001.Aquaporin-4, 1517.Vesicular_Glutamate_Transporter_2, 39…
6	Biological process	GO:0050896	response to stimulus	187	877.Cadherin_Egf_Lag_Seven-Pass_G-Type_Receptor_2, 1019.Latrophilin-1, 1068.Serine/Threonine-Protein_Kinase_Dclk1, 880.Dedicator_Of_Cytokinesis_Protein_1, 177.Inositol_1_4_5-Trisphosphate_Receptor_Type_2, 316.Structural_Maintenance_Of_Chromosomes_Flexible_Hinge_Domain-Containing_Protein_1, 1328.Integrin_Alpha_Pat-2, 888.Dedicator_Of_Cytokinesis_Protein_9, 1259.5-Ht2_Receptor, 225.5-Hydroxytryptam…
7	Biological process	GO:0023052	signaling	156	877.Cadherin_Egf_Lag_Seven-Pass_G-Type_Receptor_2, 1019.Latrophilin-1, 1068.Serine/Threonine-Protein_Kinase_Dclk1, 880.Dedicator_Of_Cytokinesis_Protein_1, 177.Inositol_1_4_5-Trisphosphate_Receptor_Type_2, 1328.Integrin_Alpha_Pat-2, 888.Dedicator_Of_Cytokinesis_Protein_9, 225.5-Hydroxytryptamine_Receptor_2a, 1259.5-Ht2_Receptor, 1251.Talpid3_Protein, 1265.Puratrophin-1, 215.Rho_Gtpase-Activating_P…
8	Biological process	GO:0071840	cellular component organization or biogenesis	97	460.Centrosomal_Protein_Of_290_Kda, 880.Dedicator_Of_Cytokinesis_Protein_1, 312.Creb_Binding_Protein, 316.Structural_Maintenance_Of_Chromosomes_Flexible_Hinge_Domain-Containing_Protein_1, 1036.Mau2_Chromatid_Cohesion_Factor_Homolog, 1425.Vasodilator-Stimulated_Phosphoprotein, 980.Lysosomal-Trafficking_Regulator, 1056.Dna_Topoisomerase_3-Alpha, 850.Histone-Lysine_N-Methyltransferase_2a, 1188.Tbcc_…
9	Biological process	GO:0022610	biological adhesion	33	877.Cadherin_Egf_Lag_Seven-Pass_G-Type_Receptor_2, 24.Protein_Dachsous, 422.Cadherin-23, 805.Protocadherin_Gamma-A4, 1143.Mucin, 1328.Integrin_Alpha_Pat-2, 57.Zonadhesin, 169.Cadherin-Related_Tumor_Suppressor, 1552.Fat, 1206.Laminin_Subunit_Alpha-1, 115.Protocadherin_Fat_1, 1456.Catenin_Alpha-1, 517.Neural-Cadherin, 965.Protocadherin-11_X-Linked, 232.Protocadherin-23, 352.Integrin_Alpha-8, 516.Pu…
10	Biological process	GO:0032502	developmental process	30	70.Neurogenic_Locus_Notch_Homolog_Protein_1, 122.Mucin-16, 1481.Piwi, 301.Reelin, 159.Protein_Sprouty_Homolog_3, 280.Polycystic_Kidney_Disease_Protein_1, 1477.Tropomyosin-Related_Kinase_Precursor, 1206.Laminin_Subunit_Alpha-1, 955.Sodium_Channel_And_Clathrin_Linker_1, 117.Protein_Furry_Homolog, 1382.Putative_Piwi-1, 292.Centromere_Protein_F, 508.Neuron_Navigator_3, 1188.Tbcc_Domain-Containing_Pro…
11	Biological process	GO:0032501	multicellular organismal process	27	1256.Opsin_Gq4, 122.Mucin-16, 1481.Piwi, 159.Protein_Sprouty_Homolog_3, 301.Reelin, 280.Polycystic_Kidney_Disease_Protein_1, 1477.Tropomyosin-Related_Kinase_Precursor, 1206.Laminin_Subunit_Alpha-1, 955.Sodium_Channel_And_Clathrin_Linker_1, 1382.Putative_Piwi-1, 508.Neuron_Navigator_3, 708.Piwi1, 1431.Histone_Acetyltransferase_Kat6a, 765.Rhodopsin__Gq-Coupled, 1220.Triple_Functional_Domain_Protein…
12	Biological process	GO:0048519	negative regulation of biological process	27	860.Adenomatous_Polyposis_Coli_Protein, 457.5_-3__Exoribonuclease_1, 1481.Piwi, 1414.Protein_Cbfa2t1, 1108.Alpha2-Macroglobulin, 33.Protein_Argonaute-2, 207.Complement_C3, 510.Thioester-Containing_Protein, 1566.Mitofusin-2, 1382.Putative_Piwi-1, 441.Serine/Threonine-Protein_Kinase_Smg1, 78.Complement_Component_C3, 1057.Protein_Gawky, 1198.Adenomatous_Polyposis_Coli_Homolog__Partial, 708.Piwi1, 69…
13	Biological process	GO:0048518	positive regulation of biological process	16	1429.Protein_Ssxt, 1294.Proteasome_Activator_Complex_Subunit_4b, 721.At-Hook-Containing_Transcription_Factor, 686.Gelsolin, 366.Neural_Wiskott-Aldrich_Syndrome_Protein, 1350.Myd88, 987.Centrosome_And_Spindle_Pole_Associated_Protein_1, 1149.Wd_Repeat-Containing_Protein_24, 1596.Pab-Dependent_Poly(A)-Specific_Ribonuclease_Subunit_Pan2, 367.Wiskott-Aldrich_Syndrome_Protein, 1628.Mitogen-Activated_Pr…
14	Biological process	GO:0051704	multi-organism process	12	1184.Lysozyme_1, 1481.Piwi, 276.Spermatogenesis_Associated_6, 708.Piwi1, 590.Pattern_Recognition_Receptor, 1350.Myd88, 1111.A_Chain_A__Attractin, 1382.Putative_Piwi-1, 648.Toll, 724.Attractin_Precursor, 725.Att_aplfa_Recname__Full_Attractin, 544.Spermatogenesis-Associated_Protein_6
15	Biological process	GO:0022414	reproductive process	9	1368.Synaptonemal_Complex_Protein_1, 1481.Piwi, 276.Spermatogenesis_Associated_6, 708.Piwi1, 1382.Putative_Piwi-1, 1111.A_Chain_A__Attractin, 544.Spermatogenesis-Associated_Protein_6, 724.Attractin_Precursor, 725.Att_aplfa_Recname__Full_Attractin
16	Biological process	GO:0000003	reproduction	9	1368.Synaptonemal_Complex_Protein_1, 1481.Piwi, 276.Spermatogenesis_Associated_6, 708.Piwi1, 1382.Putative_Piwi-1, 1111.A_Chain_A__Attractin, 544.Spermatogenesis-Associated_Protein_6, 724.Attractin_Precursor, 725.Att_aplfa_Recname__Full_Attractin
17	Biological process	GO:0040011	locomotion	5	301.Reelin, 974.Cilia-_And_Flagella-Associated_Protein_46, 477.Radial_Spoke_Head_Protein_4_Homolog_A, 1206.Laminin_Subunit_Alpha-1, 1220.Triple_Functional_Domain_Protein
18	Biological process	GO:0098754	detoxification	4	1374.Mnsod__Partial, 901.Catalase, 34.Dual_Oxidase_1, 1296.Dual_Oxidase_2
19	Biological process	GO:0002376	immune system process	3	590.Pattern_Recognition_Receptor, 1350.Myd88, 648.Toll
20	Biological process	GO:0008283	cell population proliferation	2	57.Zonadhesin, 1566.Mitofusin-2
21	Molecular function	GO:0005488	binding	961	177.Inositol_1_4_5-Trisphosphate_Receptor_Type_2, 1010.Rhomboid-Related_Protein_2, 888.Dedicator_Of_Cytokinesis_Protein_9, 625.Dna-Directed_Rna_Polymerase_Ii_Subunit_Rpb1, 1265.Puratrophin-1, 783.Down_Syndrome_Cell_Adhesion_Molecule_Homolog, 330.Inositol_1_4_5-Trisphosphate_Receptor_Type_3, 62.Ankyrin-2, 769.Calcium_Homeostasis_Endoplasmic_Reticulum_Protein, 1623.Collagen_Alpha-1(Xii)_Chain, 1213…
					1629.Probable_Atp-Dependent_Rna_Helicase_Ddx58, 1214.Ig, 988.Lysosomal_Alpha-Mannosidase, 163.Plexin-A2, 1372.Ankycorbin, 455.Myosin-1b, 1177.3-Hydroxy-3-Methylglutaryl-Coenzyme_A_Reductase, 977.Enhancer_Of_Filamentation_1, 1431.Histone_Acetyltransferase_Kat6a, 1607.Aromatic-L-Amino-Acid_Decarboxylase, 1242.Transcription_Factor_12, 23.Twitchin, 1145.Zinc_Finger_Protein_665, 1141.Probable_Phosphor…
22	Molecular function	GO:0003824	catalytic activity	501	457.5_-3__Exoribonuclease_1, 1010.Rhomboid-Related_Protein_2, 625.Dna-Directed_Rna_Polymerase_Ii_Subunit_Rpb1, 1262.Glutathione_S-Transferase_Kappa_1, 532.Peroxisomal_Multifunctional_Enzyme_Type_2, 1074.Dynamin-1, 1543.Dihydrogeodin_Oxidase, 145.Symbiodinium_Glutamate_Synthase, 504.Tyro2_pinmg_Recname__Full_Tyrosinase, 971.A_Disintegrin_And_Metalloproteinase_With_Thrombospondin_Motifs_7, 1521.Mat…
23	Molecular function	GO:0005215	transporter activity	129	1073.Sodium_Bicarbonate_Cotransporter_3, 177.Inositol_1_4_5-Trisphosphate_Receptor_Type_2, 151.Excitatory_Amino_Acid_Transporter_1, 1432.High_Affinity_Copper_Uptake_Protein_1, 527.Sodium-_And_Chloride-Dependent_Gaba_Transporter_Ine, 424.Solute_Carrier_Family_22_Member_15, 330.Inositol_1_4_5-Trisphosphate_Receptor_Type_3, 831.Mitochondrial_Carnitine/Acylcarnitine_Carrier_Protein, 303.Band_3_Anion_…
24	Molecular function	GO:0060089	molecular transducer activity	58	877.Cadherin_Egf_Lag_Seven-Pass_G-Type_Receptor_2, 1019.Latrophilin-1, 225.5-Hydroxytryptamine_Receptor_2a, 1259.5-Ht2_Receptor, 758.Glutamate_Receptor_10__Partial, 907.Putative_Egf, 277.Smoothened_Homolog, 420.Metabotropic_Glutamate_Receptor, 202.Mucin-4, 610.Vascular_Endothelial_Growth_Factor_Receptor, 397.Atp-Binding_Cassette_Sub-Family_C_Member_9, 1211.Monoacylglycerol_Lipase_Abhd12, 1018.Lat…
25	Molecular function	GO:0098772	molecular function regulator	46	880.Dedicator_Of_Cytokinesis_Protein_1, 640.Rho_Guanine_Nucleotide_Exchange_Factor_28, 1281.Treacle_Protein, 1294.Proteasome_Activator_Complex_Subunit_4b, 143.Arf-Gap_With_Rho-Gap_Domain__Ank_Repeat_And_Ph_Domain-Containing_Protein_2, 1108.Alpha2-Macroglobulin, 207.Complement_C3, 888.Dedicator_Of_Cytokinesis_Protein_9, 510.Thioester-Containing_Protein, 948.Ganglioside_Gm2_Activator, 1265.Puratrop…
26	Molecular function	GO:0140110	transcription regulator activity	27	298.Nuclear_Receptor_Coactivator_3, 133.Transcription_Initiation_Factor_Tfiid_Subunit_4, 347.Nfx1-Type_Zinc_Finger-Containing_Protein_1, 1414.Protein_Cbfa2t1, 312.Creb_Binding_Protein, 670.Mediator_Of_Rna_Polymerase_Ii_Transcription_Subunit_1, 1037.Doublesex-_And_Mab-3-Related_Transcription_Factor_A2, 351.Forkhead_Box_Protein_O, 850.Histone-Lysine_N-Methyltransferase_2a, 429.Putative_1-Aminocyclo…
27	Molecular function	GO:0005198	structural molecule activity	19	224.Alpha_1_Type_Iv_Collagen, 366.Neural_Wiskott-Aldrich_Syndrome_Protein, 375.Fibril-Forming_Collagen_Alpha_Chain, 423.Collagen_Alpha-1(Iv)_Chain, 659.Collagen_Alpha-5(Iv)_Chain, 828.Spectrin_Beta_Chain, 1064.Collagen_Alpha-2(I)_Chain, 367.Wiskott-Aldrich_Syndrome_Protein, 793.Coatomer_Subunit_Beta, 478.28s_Ribosomal_Protein_S5__Mitochondrial, 816.Nuclear_Pore_Complex_Protein_Nup155, 1514.Talin-…
28	Molecular function	GO:0045182	translation regulator activity	12	114.Alanine--Trna_Ligase__Cytoplasmic, 1045.Eukaryotic_Translation_Initiation_Factor_4b, 133.Transcription_Initiation_Factor_Tfiid_Subunit_4, 810.Protein_Smaug_Homolog_1, 631.Eukaryotic_Translation_Initiation_Factor_3_Subunit_C, 273.Elongation_Factor_2, 949.Eukaryotic_Translation_Initiation_Factor_3_Subunit_D, 1027.Eukaryotic_Translation_Initiation_Factor_4_Gamma_3, 436.Transcription_Initiation_F…
29	Molecular function	GO:0016209	antioxidant activity	9	1123.Peroxidase, 1438.Peroxidasin, 1374.Mnsod__Partial, 901.Catalase, 1319.Lipoxygenase, 1436.Eosinophil_Peroxidase, 34.Dual_Oxidase_1, 808.Lipoxygenase_Homology_Domain-Containing_Protein_1, 1296.Dual_Oxidase_2
30	Molecular function	GO:0038024	cargo receptor activity	6	952.Scavenger_Receptor_Cysteine-Rich_Type_1_Protein_M160, 1114.Cell_Death_Abnormality_Protein_1, 183.Low-Density_Lipoprotein_Receptor-Related_Protein_4, 581.Neurotrypsin, 86.Deleted_In_Malignant_Brain_Tumors_1_Protein, 782.Scavenger_Receptor_Cysteine-Rich_Domain_Superfamily_Protein
31	Cellular component	GO:0110165	cellular anatomical entity	659	460.Centrosomal_Protein_Of_290_Kda, 1388.Small_Nuclear_Ribonucleoprotein-Associated_Protein_B__Partial, 177.Inositol_1_4_5-Trisphosphate_Receptor_Type_2, 736.Chondroitin_Sulfate_Proteoglycan_4, 1010.Rhomboid-Related_Protein_2, 151.Excitatory_Amino_Acid_Transporter_1, 498.Fibropellin-1, 670.Mediator_Of_Rna_Polymerase_Ii_Transcription_Subunit_1, 625.Dna-Directed_Rna_Polymerase_Ii_Subunit_Rpb1, 1259…
32	Cellular component	GO:0005622	intracellular	240	460.Centrosomal_Protein_Of_290_Kda, 1388.Small_Nuclear_Ribonucleoprotein-Associated_Protein_B__Partial, 177.Inositol_1_4_5-Trisphosphate_Receptor_Type_2, 1129.Cysteine-Rich_Protein_2-Binding_Protein, 301.Reelin, 312.Creb_Binding_Protein, 316.Structural_Maintenance_Of_Chromosomes_Flexible_Hinge_Domain-Containing_Protein_1, 208.Dynein_Heavy_Chain_5__Axonemal, 670.Mediator_Of_Rna_Polymerase_Ii_Trans…
33	Cellular component	GO:0032991	protein-containing complex	144	1129.Cysteine-Rich_Protein_2-Binding_Protein, 133.Transcription_Initiation_Factor_Tfiid_Subunit_4, 301.Reelin, 208.Dynein_Heavy_Chain_5__Axonemal, 1328.Integrin_Alpha_Pat-2, 670.Mediator_Of_Rna_Polymerase_Ii_Transcription_Subunit_1, 625.Dna-Directed_Rna_Polymerase_Ii_Subunit_Rpb1, 250.Unconventional_Myosin-Viia, 813.Nuclear_Cap-Binding_Protein_Subunit_1, 352.Integrin_Alpha-8, 646.Augmin_Subunit_5…
34	Cellular component	GO:0005623	cell	12	1166.Importin-4, 530.Exportin-5, 531.Xpo5, 438.Sulfhydryl_Oxidase_2, 589.Mitochondrial_Intermembrane_Space_Import_And_Assembly_Protein_40-B, 69.Ryanodine_Receptor_44f, 402.Citron_Rho-Interacting_Kinase, 684.Exportin-6, 1381.Importin-5, 769.Calcium_Homeostasis_Endoplasmic_Reticulum_Protein, 518.Ap-5_Complex_Subunit_Beta-1, 1508.Regulating_Synaptic_Membrane_Exocytosis_Protein_2
