# Supplementary material for: Unveiling Putative Functions of Mucus Proteins and Their Tryptic Peptides in Seven Gastropod Species Using Comparative Proteomics and Machine Learning-Based Bioinformatics Predictions
Source: Molecules. 2021 Jun 7;26(11):3475. doi: 10.3390/molecules26113475 (PMC8201360; doi:10.3390/molecules26113475)
Supplement: Supplementary file 1 [file molecules-26-03475-s001.zip › Supplementary File S2.csv]

Supplementary File S2 Peptides identified in the mucus of seven gastropod species by mass spectrometric analysis
No	Peptide sequence	Peptide score	Molecular mass	Peptide length	Hydrophobicity score	Number of positive charges	Number of negative charges	Pattern of peptides
1	DGATKM	16.82	622.54	6	50	2	1	1
2	TIGEAPPR	19.42	839.64	8	16	4	1	28
3	AIAMT	6.45	506.6	5	268	0	0	29
4	LASKPNACT	6.46	961.38	9	139	2	0	8
5	SASNT	2.53	480.2	5	16	0	0	2
6	MSTSPTPDALLGPADIR	19.6	1757.32	17	203	5	2	2
7	AELEELSQQLMDR	12.58	1562.21	13	219	1	4	7
8	GMNAAA	2.5	550.68	6	169	1	0	29
9	SGHAS	6.23	459.2	5	39	2	0	29
10	LTPEQLPLLAAEIR	16.25	1564.82	14	404	3	2	2
11	VHTIASLDAK	6.2	1055.01	10	292	2	1	8
12	DVGFDYR	11.44	871.97	7	115	2	2	14
13	KSDASPAG	11.53	731.65	8	-52	3	1	29
14	AMEESGLPR	15.53	1005.5	9	85	3	2	25
15	THLTLLRIK	14.85	1093.87	9	387	3	0	7
16	GAGSGP	1.51	444.96	6	-10	4	0	29
17	MAGATMFDR	8.33	1015.76	9	274	2	1	29
18	EGSPFKK	9.62	792.58	7	-28	4	1	8
19	AGGDST	5.21	507.82	6	-6	2	1	4
20	AFVLTPLR	5.38	916.19	8	364	2	0	2
21	ALGGADPK	7.49	727.58	8	55	4	1	9
22	AVVGSMMR	6.13	850	8	322	2	0	29
23	TAVDPELMY	13.71	1055.15	9	232	1	2	2
24	PPSDYVR	8.57	832.4	7	-27	3	1	25
25	LRGMMG	10.49	663.4	6	231	3	0	29
26	THSSAI	14.68	615.41	6	151	1	0	29
27	ITTIPDGFK	15.04	990.94	9	200	3	1	29
28	ALEGDCKPILVEAMSYR	20.11	1968.32	17	432	4	3	29
29	LTGGEETGGDEAPCA	13.6	1462.61	15	60	5	4	11
30	AAAAMHEK	15.88	827.45	8	192	2	1	29
31	DWLAAP	15.29	673.21	6	175	1	1	29
32	FLGCDPSEMK	16.57	1198.42	10	160	3	2	2
33	DVIVGVGYK	26.56	949.79	9	312	3	1	29
34	AMAMGMK	8.89	770.36	7	281	2	0	25
35	EGAVSSK	4.28	676.9	7	53	2	1	29
36	GRPHCK	8.47	754.05	6	-26	5	0	8
37	AADSLIGGLR	15.21	972.36	10	301	3	1	29
38	MSATAIRR	12.93	906.47	8	235	2	0	9
39	EEINSVR	22.36	847.01	7	66	1	2	8
40	SGVGCGR	8.69	691.74	7	106	4	0	4
41	QIPIDELTAILEK	41.64	1482.41	13	349	2	3	14
42	SPHPVYR	21.4	855.11	7	36	4	0	29
43	NSMGPR	9.14	660.01	6	-19	3	0	27
44	SGCLXYK	22.19	858.1	7	181	2	0	29
45	DDALSA	7.3	591.16	6	64	0	2	14
46	ITAHCSER	14.51	972.9	8	160	2	1	29
47	FPDAEHVF	7.9	962.49	8	193	2	2	25
48	RGASGVWPV	12.54	929.84	9	225	4	0	8
49	VMTDGMPAAG	8.34	980.23	10	218	3	1	29
50	EFLEGHV	14.94	831.48	7	219	2	2	29
51	GRGGF	1.36	493.83	5	86	4	0	29
52	FGFGIVAGE	41.46	897.5	9	385	3	1	22
53	ATKGSD	13.19	578.99	6	-29	2	1	29
54	KSISGSK	23.45	707.38	7	38	3	0	4
55	CGNYD	2.46	629.2	5	29	1	1	29
56	AGTNVIK	18.11	701.5	7	178	2	0	21
57	HVGGYGK	12.92	716.97	7	124	5	0	8
58	ITAETT	7.73	636.42	6	148	0	1	3
59	AAASN	9.25	433.57	5	90	0	0	9
60	HALLRLPSSELR	17.91	1392.06	12	322	4	1	8
61	GDKIYVR	15.11	851.36	7	146	3	1	29
62	GVGNGS	6.95	486.84	6	43	3	0	29
63	ESITKANAK	13.46	962.91	9	84	2	1	29
64	GRGFSGVMK	14.08	938.2	9	208	5	0	25
65	ARISA	11.28	517.4	5	162	1	0	9
66	LTVKVV	5.53	657.87	6	315	1	0	8
67	GDVMDFR	20.47	854.82	7	126	2	2	29
68	MTMVGGK	11.49	739.72	7	214	3	0	29
69	GSPAM	3.68	462.74	5	64	2	0	29
70	VGGGSN	2.25	490.32	6	43	3	0	2
71	FRGNMTMPSIGFGSNK	21.45	1759.73	16	311	6	0	6
72	NVGTSLGD	8.79	761.52	8	98	2	1	14
73	LTLAMAAHK	19.17	956.65	9	389	2	0	29
74	WYTTVSNTATCS	13.8	1391.2	12	340	0	0	29
75	AVGILG	7.58	528.78	6	313	2	0	29
76	QLVNDAF	14.41	807.2	7	221	0	1	29
77	APKQARPVR	9.14	1022.87	9	5	5	0	14
78	ANKNLGTYK	17.7	1007.65	9	112	3	0	14
79	EIATS	6.03	520.78	5	117	0	1	9
80	GMAHK	10.71	542.08	5	100	3	0	14
81	LPATKS	11.09	617.68	6	77	2	0	8
82	VNMGDFR	14.3	854.51	7	153	2	1	4
83	MLGISSVVVPVIQGLRR	14.01	1840.91	17	676	5	0	7
84	EKEAVAP	10.33	742.92	7	27	2	2	29
85	MMIIFR	23.62	810.75	6	432	1	0	29
86	GSSLSGGQAQR	23.1	1048.17	11	89	4	0	25
87	KILIPMMR	28.41	1032.28	8	360	3	0	24
88	TLDVESSLK	19.35	990.75	9	164	1	2	29
89	QSWATGHK	14.91	913.5	8	121	3	0	29
90	GGMAT	8.81	435.34	5	128	2	0	29
91	DLVSHLKHR	17.33	1105.36	9	189	4	1	29
92	VAMVYR	15.38	754.75	6	316	1	0	29
93	ENLLLPPK	43.93	924.02	8	117	3	1	2
94	LERENVSLMSSVSNNHR	15.24	1987.36	17	234	3	2	14
95	NRSMTESL	11.08	954.53	8	101	1	1	29
96	GSRNAS	9.6	591.13	6	-11	2	0	29
97	VNVNGGAIALGHPLGASGTK	14.25	1832.56	20	459	8	0	2
98	SIXXSMK	3.99	787.14	7	140	1	0	29
99	TGSEVKMK	12.43	880.08	8	81	3	1	3
100	MEPIFIR	17.14	905.44	7	281	2	1	29
101	DVSAME	10.64	667.06	6	100	0	2	29
102	DADGT	9.83	477.43	5	-56	1	2	5
103	VIMEQMHGMPTP	21.46	1419.01	12	285	4	1	7
104	ANAKS	8.46	489.87	5	26	1	0	29
105	IGEMAMVGAGSKVVK	20.57	1508.51	15	475	5	1	8
106	HGDVAIVMAVTDKSAGK	22.09	1716	17	384	5	2	5
107	LVGEMMG	9.76	735.9	7	290	2	1	19
108	ALMSSALF	19.39	856.57	8	440	0	0	29
109	SMGAIG	19.47	550.43	6	209	2	0	25
110	EATAPDESR	15.51	974.38	9	-87	2	3	29
111	SDYSGV	11.06	625.92	6	74	1	1	29
112	AGIIFR	19.97	676.92	6	325	2	0	29
113	MAAMFAQK	2.56	913.58	8	338	1	0	29
114	DKVFAALA	14.2	834.44	8	318	1	1	29
115	VGGDIRR	17.47	772.95	7	92	4	1	29
116	EAGWDTHEK	20.3	1072.27	9	19	3	3	25
117	GRGAH	4.49	497.26	5	35	4	0	4
118	AQVCSATGEAAMARGR	11.01	1651.28	16	343	4	1	4
119	FHRMTG	19.77	764.17	6	181	3	0	14
120	AVKEITNLIQLR	25.13	1397.14	12	416	2	1	25
121	GSASSPTASR	5.31	920.94	10	15	3	0	29
122	KGGDNNK	10.18	732.18	7	-157	4	1	29
123	GPKGIGAALVR	11.81	1037.64	11	271	6	0	12
124	KVPQVSTPTLVEVSR	54.75	1639.04	15	247	4	1	7
125	KQTALVELLK	50.16	1142.69	10	334	2	1	21
126	ALVHGDKGLR	17.29	1065.12	10	227	5	1	29
127	VTGGEAYVQDMR	16.35	1341.55	12	233	3	2	20
128	FTLIGQELPR	36.39	1174.73	10	305	3	1	29
129	YNGEGAAADGR	16.85	1080.68	11	58	4	2	29
130	RQVPMS	7.25	716.95	6	75	2	0	29
131	KGIVVGXK	15.26	838.42	8	205	4	0	9
132	VITIATGVK	19.77	901.74	9	394	2	0	29
133	TLGASHAK	3.87	784.02	8	172	3	0	3
134	QPAGVGF	12.33	675.91	7	161	3	0	19
135	DVNVDKTLTK	24.74	1131.62	10	91	2	2	29
136	AAGITDYR	8.9	866.62	8	188	2	1	9
137	AIDDGSK	10.21	705.04	7	2	2	2	4
138	SPDFPAPVR	19.23	985.66	9	5	4	1	29
139	AGGAQTLPAATQSIGHAGMK	15.03	1884	20	415	7	0	25
140	GHLVAS	14.96	583.99	6	217	2	0	29
141	VSEGNSIR	11.41	861.53	8	92	2	1	5
142	GGIIFR	11.3	662.46	6	284	3	0	29
143	VHTGTC	22.41	674.28	6	159	2	0	29
144	AEAIVGPK	2.91	785.19	8	157	3	1	8
145	VNTADFR	13.05	821.78	7	133	1	1	25
146	DGNHAMK	12.27	773.12	7	17	3	1	29
147	EGQIGNGTNDK	11.61	1132.76	11	-63	4	2	29
148	RGGFSGGAQR	17.14	992.25	10	98	6	0	6
149	ERMTGGSSGGSAASVK	22.22	1496.7	16	157	6	1	4
150	RGFGDEMFK	14.49	1101.63	9	151	4	2	2
151	NVMSSAPMR	11.83	1009.7	9	167	2	0	4
152	MGEPLLA	10.63	730.44	7	232	2	1	5
153	NPKSDVPK	14.4	884.99	8	-150	4	1	29
154	MLPAATGGAR	23.57	943.83	10	247	4	0	14
155	SAVIIFR	9.79	805.17	7	396	1	0	9
156	AAMADPK	16.47	703.75	7	73	2	1	29
157	IAGKSA	12.18	547.17	6	153	2	0	29
158	TPAGVTNK	8.01	786.72	8	46	3	0	29
159	NNIDIND	14.59	817.64	7	4	0	2	4
160	HAGQSVYR	13.57	916.31	8	159	3	0	29
161	AAPVRY	3.53	675.16	6	161	2	0	20
162	ANSIGFCK	21.62	896.63	8	233	2	0	2
163	ATAGPTAR	14.52	744.65	8	89	3	0	8
164	ARVGG	1.01	459.04	5	103	3	0	29
165	KIIILMV	25.03	845.08	7	521	1	0	2
166	GADFTLAGGNPPK	26.33	1244.19	13	94	6	1	4
167	AGVAGMLAG	11.8	761.1	9	370	3	0	25
168	AGAAM	1.28	420.32	5	197	1	0	6
169	NIIAS	9.27	518.05	5	206	0	0	6
170	APEPGPKLR	14.63	963.98	9	-68	6	1	8
171	KAFETPIS	5.22	891.35	8	148	2	1	27
172	EGGDDK	9.07	619.78	6	-164	3	3	29
173	KDVAPYVDAMDPEALK	15.74	1761.01	16	175	4	4	18
174	KPTSDGH	9.34	741.8	7	-108	4	1	29
175	MAVINESLHPPMDSR	23.33	1711.99	15	239	4	2	20
176	GGATKP	22.86	531.21	6	-15	4	0	29
177	GASPNAYR	13.16	835.15	8	52	3	0	6
178	MSAALTTPPAAPAVPK	17.54	1523.49	16	266	5	0	29
179	VKGAPLLITK	37.66	1040	10	331	4	0	8
180	GSAGSLVYR	4.76	909.43	9	253	3	0	29
181	AGKYMYK	14.18	859.43	7	195	3	0	29
182	MYHGEPLVLSRSSLR	18.19	1761.59	15	392	5	1	14
183	HNGDAS	8.36	600.87	6	-39	2	1	5
184	MAILASPGDGR	10.89	1088.58	11	232	4	1	9
185	QGLGVT	10.63	572.8	6	176	2	0	29
186	GRTKPFSASR	18.65	1106.85	10	47	5	0	29
187	VASDMR	8.02	694.07	6	117	1	1	7
188	AGSFEHR	16.74	803.56	7	99	3	1	29
189	DIAGEVTITD	15.14	1034.86	10	200	1	3	29
190	NVLGNATDK	14.39	932.3	9	93	2	1	29
191	DAVHSLADAK	22.86	1026.35	10	166	2	2	20
192	AAAINLMK	13.37	831.18	8	342	1	0	29
193	LIGYDVPLPLAR	19.95	1325.16	12	409	4	1	6
194	AMSTKSVK	14.07	867.72	8	148	2	0	8
195	VGLTALTMA	10.38	892.28	9	452	1	0	29
196	NITDS	28.53	548.37	5	24	0	1	29
197	DVMKS	3.33	578.51	5	67	1	1	29
198	MMAMRTASDAAEDMIK	8.47	1834.97	16	389	2	3	2
199	GAADDMK	14.8	723.35	7	23	2	2	4
200	AIHGAFSR	21.24	858.34	8	270	3	0	29
201	XINPT	8.56	591.58	5	38	1	0	14
202	ALGIRPLKG	5.04	925.75	9	251	5	0	29
203	QVQEQVDQLPR	20.85	1340.87	11	63	2	2	9
204	IVTYSSK	18.87	797.83	7	218	1	0	29
205	EFGAA	2.93	494.93	5	151	1	1	29
206	TKQSDTTV	23.69	880.12	8	22	1	1	29
207	NVMIKLSQMLVK	20.07	1419.61	12	504	2	0	2
208	GGTSD	5.76	437.22	5	-47	2	1	25
209	FLDVVVPEVDISSVPPR	19.66	1867.19	17	373	4	3	29
210	DAPMMR	22.05	720.63	6	74	2	1	14
211	ANFSSGR	16.43	739.7	7	89	2	0	8
212	GKTGY	6.36	525.72	5	53	3	0	29
213	DPSASK	5.15	603.17	6	-93	2	1	29
214	MTANPGVQR	9.84	973.91	9	106	3	0	2
215	TVSIPR	13.53	672.22	6	123	2	0	29
216	ATTYTGFAESNGFPK	15.48	1590.55	15	251	4	1	17
217	IRSPGHG	15.77	723.15	7	42	5	0	29
218	DPSNHPV	23.22	765.56	7	-96	3	1	4
219	GAGHSEK	8.28	686.7	7	-10	4	1	5
220	TGVNDTFR	16.78	909.77	8	105	2	1	5
221	LGCVSSNK	10.5	865.59	8	161	2	0	29
222	YIGAPPPK	26.42	841.82	8	42	5	0	4
223	DNRLADSHAMQAYFNR	11.14	1924.47	16	256	3	2	14
224	EEGAQF	7.76	681.08	6	69	1	2	11
225	KVHGG	2.51	494.59	5	61	4	0	8
226	DGAGRAMR	12.95	850.05	8	73	4	1	25
227	NAVVGAGSK	13.65	802.65	9	178	3	0	2
228	MTSPGSK	6.82	706.72	7	8	3	0	29
229	SKVVGTVR	26.37	846.01	8	199	3	0	29
230	MAAAAQGDPAR	16.77	1059.47	11	154	3	1	25
231	KASGGGAGAAPT	10.78	944.02	12	103	6	0	29
232	NVGSAH	10.65	584.55	6	92	2	0	29
233	VNLLSGGYHG	11.15	1017.67	10	308	4	0	29
234	MSEFQQSPK	10.02	1097.92	9	44	2	1	4
235	VHKVFGVENVYK	13.44	1419.12	12	370	4	1	11
236	LTSHTF	9.48	705.61	6	226	1	0	29
237	LTSGASTRR	14.48	948.5	9	126	3	0	29
238	IGRTYVK	5.94	835.84	7	214	3	0	14
239	SAAPN	13.79	459.27	5	3	1	0	29
240	GASTSKLDDDK	15.91	1135.9	11	-70	3	3	4
241	LNLDRADVYK	30.75	1206.81	10	199	2	2	2
242	SMAAA	5.12	450.82	5	192	0	0	29
243	AHASG	8.91	443.46	5	85	2	0	29
244	ADTHS	5.03	529.32	5	2	1	1	29
245	DVISDFQR	15.22	980.17	8	136	1	2	14
246	CLLLQPSRNGSMER	15.81	1661.72	14	261	4	1	25
247	RGHAS	12.91	526.93	5	30	3	0	29
248	NSTSGIR	7.08	735.58	7	60	2	0	1
249	GHDAS	4.37	485.21	5	-11	2	1	29
250	ANNAS	7.51	475.95	5	21	0	0	29
251	NGMDS	6.64	524.4	5	-14	1	1	29
252	IPAMPK	9.33	656.06	6	99	3	0	29
253	DVVGIADIDTR	16.63	1173.09	11	225	2	3	29
254	GPGSN	3.91	431.93	5	-79	3	0	29
255	AHAEKS	6.41	643.33	6	31	2	1	8
256	AFESI	13.13	565.19	5	204	0	1	29
257	GEDLGFV	19.37	736.56	7	187	2	2	20
258	IHMFDITAPDGAK	11.85	1432.48	13	296	4	2	29
259	KIISEVLNGR	31.12	1128.06	10	270	3	1	29
260	DVYGEE	12.23	711.19	6	22	1	3	29
261	AAQRGVK	9.57	728.92	7	111	3	0	9
262	EHAPSVV	1.93	738.66	7	119	2	1	1
263	VGGTTKR	11.14	718.58	7	65	4	0	29
264	GGPGFVPDR	25.56	901.44	9	15	6	1	25
265	GRGLPPADK	11.37	911.73	9	-46	6	1	25
266	TTSNGLTQTEATK	13.59	1351.01	13	106	2	1	7
267	TNDSGEK	8.86	751.01	7	-129	2	2	8
268	ADSLPNQLSGGEQQR	19.48	1599.71	15	21	4	2	21
269	GGPNC	3.79	503.32	5	-25	3	0	29
270	KAIVGNF	12.14	748.26	7	265	2	0	29
271	ATGPGELR	23.81	800.9	8	60	4	1	29
272	ANFSFMK	13.31	859.08	7	259	1	0	29
273	GVAMMGTGR	10.77	912.22	9	264	4	0	9
274	GAQGGGGFFSK	18.15	1012.43	11	203	6	0	4
275	DPDYGNMK	9.93	955.78	8	-70	3	2	29
276	VAVVSIPR	33.61	839.43	8	303	2	0	8
277	IPGANSKK	25.07	814.38	8	15	4	0	29
278	DVYPENSTRAK	23.74	1280.07	11	-9	3	2	9
279	GYTGNSQNIR	31.73	1109.24	10	90	3	0	14
280	KIVKPEDLLLLMR	36.96	1583.2	13	445	4	2	19
281	IVSATH	2.72	626.31	6	232	1	0	29
282	ALKTAQSAK	6.61	916.74	9	172	2	0	29
283	IGGAS	9.15	405.23	5	135	2	0	18
284	RADGTCINI	36.39	1018.78	9	204	2	1	29
285	AITEQGH	10.16	754.65	7	120	2	1	14
286	GCTSRSEK	9.14	924.75	8	-16	3	1	14
287	DTVVGR	10.93	645.68	6	96	2	1	29
288	KATVISPR	44.81	870.59	8	141	3	0	3
289	WPAVLPAAAK	11.9	1025.27	10	319	3	0	2
290	VRGGST	3.73	575.56	6	70	3	0	2
291	HPSLILL	40.59	792.41	7	347	2	0	9
292	TIYGAMK	12.07	799.05	7	267	2	0	29
293	SQRVLIALVLAGR	17.93	1396.18	13	581	3	0	2
294	MSPSPA	1.74	605.95	6	13	2	0	29
295	SEPGLLS	13.48	701.73	7	107	2	1	29
296	GLGESLAGPVR	12.38	1055.11	11	215	5	1	25
297	FFDAV	15.2	598.7	5	262	0	1	29
298	IYAAS	9.4	524.43	5	239	0	0	7
299	DVNGGR	4.68	618.45	6	-21	3	1	29
300	XRITGTTVAEAVVSLPPP	17.24	1823.22	18	357	5	1	29
301	GAHFFDR	22.46	849.65	7	180	3	1	29
302	DCGHG	16.49	544.29	5	2	3	1	29
303	ARGGP	2.25	457.33	5	-19	4	0	29
304	ADIHALSK	20.09	855.23	8	203	2	1	14
305	QHVSDPSR	21.65	925.03	8	-51	3	1	8
306	DPSQTARK	12.72	901.76	8	-99	3	1	5
307	VEKTPLPAAK	17.07	1052	10	99	4	1	21
308	DPDTKSSK	17.43	877.91	8	-199	3	2	29
309	ADEVGESDR	31	976.47	9	-74	2	4	4
310	LKPEIFV	9.97	845.24	7	272	2	1	29
311	DVCAGK	13.2	649.65	6	88	2	1	14
312	DRDGGIEF	12.98	909.23	8	44	3	3	29
313	GRISPGQK	6.29	842.85	8	1	5	0	5
314	DVMAAHR	9.99	799.29	7	171	2	1	29
315	SGAAKL	4.51	545.98	6	151	2	0	2
316	AIDANR	9.91	658.68	6	84	1	1	8
317	MENPAAPAGK	16.5	1000.09	10	23	4	1	2
318	DKVFGGK	8.11	749.44	7	75	4	1	29
319	YTGSS	14.83	513.48	5	66	1	0	14
320	DLELLVQSHQSK	30.82	1394.83	12	236	2	2	29
321	VPAMNVCK	14.49	917.44	8	219	2	0	29
322	KMGPDAAR	25.07	844.78	8	18	4	1	29
323	EMGTGVAIR	11.43	934.44	9	258	3	1	9
324	GPGPSTPGMK	8.76	945.53	10	-79	7	0	25
325	KPLGLTSN	11.33	828.89	8	105	3	0	10
326	AGQHGAAAHR	9.63	975.85	10	156	5	0	29
327	APKPLAH	19.17	734.11	7	72	4	0	8
328	DNPAYQKK	8.07	962.22	8	-81	3	1	29
329	EPEPPRHR	12.61	1017.07	8	-220	6	2	3
330	SASAPLVFR	11.72	946.96	9	285	2	0	8
331	GHEGG	5.64	457.55	5	-23	4	1	14
332	TTQAITSLMSSRVK	15.68	1539.44	14	364	2	0	4
333	AGVLHSLLVK	35.58	1037.17	10	464	3	0	29
334	MNVSTSAICPMSIGSR	16.37	1710.44	16	417	3	0	8
335	MSNAG	9.37	480.25	5	82	1	0	6
336	EEGAII	13.55	631.45	6	177	1	2	29
337	SKAAMPK	5.64	747.24	7	59	3	0	29
338	IILLETI	40.97	813.72	7	473	0	1	17
339	IIAMT	11.67	548.63	5	326	0	0	29
340	DAFDAAVYR	20.2	1027.2	9	238	1	2	29
341	ADNAT	6.2	490.02	5	12	0	1	8
342	PEGPK	11.98	528.73	5	-146	4	1	9
343	TISALYIVLK	24.94	1121.24	10	557	1	0	29
344	VLRMAFFR	10.34	1040.46	8	460	2	0	8
345	FAAGG	4.67	421.53	5	182	2	0	29
346	AAADDMDR	16.59	881.74	8	18	1	3	29
347	AXSGKY	12.41	638.18	6	76	2	0	29
348	AARAAGLS	11.21	716.98	8	242	2	0	29
349	AIAAAS	3.29	503.54	6	258	0	0	2
350	FGGGMMAK	16.31	831.27	8	266	4	0	12
351	SNIPSMDK	5.28	908.1	8	11	2	1	8
352	QRSSSIGHN	13.93	986.01	9	40	3	0	9
353	AHIIG	22.43	509.51	5	247	2	0	29
354	ELSNALVFLAFAGMETTR	14.65	1986.44	18	681	2	2	2
355	XTFHPYYT	9.47	1058.28	8	214	2	0	2
356	EDPAQ	7.28	558.23	5	-101	1	2	29
357	SGAAVMV	16.49	649.64	7	303	1	0	9
358	AHESGKK	11.65	755.26	7	-33	4	1	14
359	INKPIIN	37.39	812.06	7	172	2	0	29
360	IIAETAIEVLLDRIPDLTLTVEPEK	30.29	2790.8	25	694	4	6	21
361	ADPRLG	6.85	626.8	6	23	3	1	29
362	ADHGDS	8.99	602.33	6	-66	2	2	8
363	IVVTANIR	18.96	886.51	8	362	1	0	14
364	SEFCK	7.94	669.58	5	90	1	1	9
365	DLAGRIAGSLVAAQGSVPR	17.65	1837.62	19	460	6	1	3
366	ESSIVTSK	12.15	851.05	8	119	1	1	29
367	TIDAVLKDSK	12.64	1090.64	10	165	2	2	8
368	NPAVRS	4.59	642	6	24	2	0	9
369	GVGGFERH	22	859.32	8	139	5	1	29
370	AGSSDMR	11.07	738.14	7	36	2	1	25
371	GIPGSPVR	8.32	782.82	8	64	5	0	8
372	VGGTTPNGK	8.92	830.77	9	5	5	0	4
373	AVGASG	4.99	462.54	6	153	2	0	4
374	PVPPSSK	12.64	711.07	7	-95	4	0	2
375	ADVGM	1.34	508.57	5	136	1	1	9
376	SHIAVSAK	14.91	812.84	8	232	2	0	29
377	GYPAPLVSMD	12.31	1049.8	10	199	3	1	29
378	GAINDET	15.26	718.78	7	39	1	2	8
379	KLGLSDGR	18.49	843.26	8	97	4	1	2
380	HAELLFVLAEHR	17.68	1434.32	12	489	3	2	2
381	GGDAGMEK	15.06	779.43	8	6	4	2	4
382	GFITLEMKK	14.09	1081.41	9	306	3	1	5
383	HGQGALH	11.65	718.77	7	144	4	0	4
384	VIDGAMGVR	10.14	918.02	9	297	3	1	9
385	GHNGKS	7.73	598.33	6	-48	4	0	4
386	ESACG	9.07	523.17	5	54	1	1	29
387	CIMDSPLK	21.27	978.74	8	190	2	1	14
388	NACPTCGS	16.57	867.61	8	73	2	0	9
389	LPSAAAGLR	6.27	855.66	9	252	3	0	29
390	VDGIC	2.17	563.22	5	169	1	1	29
391	GIDEFR	15.91	736.57	6	99	2	2	14
392	SASGDDMR	17.29	854.85	8	-19	2	2	8
393	MAEGEKIIPINIEDEMK	21.24	1977.17	17	286	4	5	5
394	ITFSGDXMREG	22.75	1225.81	11	181	3	2	6
395	VLGDTTRR	4.78	917.37	8	116	3	1	25
396	KEEPVPAPAIQYK	24.08	1470.01	13	64	5	2	5
397	GAHHGSNR	19.16	832.34	8	10	5	0	29
398	HAMPDER	19.23	853.31	7	-23	3	2	2
399	QSAQQQEAA	11.64	960.49	9	47	0	1	29
400	GRLTAIMGR	17.06	990.88	9	296	4	0	9
401	ARIMG	15.39	547.27	5	200	2	0	29
402	EAFVAGPGMR	26.62	1050.7	10	241	4	1	29
403	TIAEMMR	22.1	867.4	7	256	1	1	2
404	KGRPMA	13.14	674.31	6	32	4	0	29
405	GGVATYVR	13.05	823.14	8	255	3	0	29
406	GTGKTTMAK	10.62	909.33	9	108	4	0	11
407	ARIGT	8.83	517.42	5	139	2	0	2
408	ANSPEL	6.27	630.03	6	28	1	1	29
409	FADAGDDHK	9.29	975.86	9	2	3	3	9
410	AXLLLLI	35.97	792.44	7	528	0	0	27
411	ALPATVDR	22.14	841.17	8	153	2	1	14
412	ANPASKT	4.88	688.52	7	-7	2	0	2
413	TNSAS	4.49	478.89	5	16	0	0	2
414	KTGVNPSK	8.68	831.42	8	-36	4	0	29
415	DSLHLIGL	22.38	867.37	8	338	2	1	25
416	SAGMGSRME	13.44	941.77	9	134	3	1	4
417	HEMSLPV	13.55	828.16	7	173	2	1	5
418	VHVDITDTESR	20.53	1270.78	11	125	2	3	29
419	ERAVAMTMG	12.13	998.17	9	274	2	1	29
420	LSADPNPR	16.25	868.92	8	-56	3	1	29
421	TETHRTTK	6.86	973.64	8	-8	3	1	29
422	TPGPQN	12.9	613.29	6	-117	3	0	29
423	LGMTDEHR	19.58	975.32	8	92	3	2	29
424	AGVIF	9.79	507.33	5	316	1	0	29
425	ESAVAS	8.91	563.57	6	117	0	1	29
426	IMSAG	2.39	494.2	5	209	1	0	2
427	LPEFSA	26.17	662.79	6	156	1	1	14
428	GGSVPR	3.77	572.65	6	11	4	0	9
429	HAATADR	9.31	740.7	7	75	2	1	4
430	AHLGGG	8.42	512.29	6	146	4	0	29
431	EAAVFGD	4.39	709.22	7	172	1	2	29
432	MCGRFVIAGSK	22.36	1240.83	11	397	4	0	29
433	AENPPA	8.68	597.38	6	-69	2	1	29
434	EATATM	9.61	638.9	6	151	0	1	29
435	IVASGPK	11.03	671.66	7	142	3	0	29
436	AGTHIK	5.41	626.94	6	138	3	0	19
437	IIEDEPIIIMR	27.04	1357.01	11	392	2	3	10
438	MTPSVYR	10.49	854.28	7	161	2	0	29
439	TKFNIPV	17.36	818.35	7	191	2	0	29
440	AMSSPPR	7.09	760.95	7	-1	3	0	29
441	HGPPTT	11.35	608.32	6	-58	4	0	2
442	VNARVPV	8.93	753.27	7	181	2	0	8
443	HGAGTAAS	9.44	670.33	8	139	3	0	27
444	GNPNGVMNLAR	11.83	1159.31	11	144	4	0	8
445	VKAAAGGAA	13.64	715.67	9	258	3	0	9
446	ANDELVDYESAWRSSAIGK	18.16	2109.56	19	303	3	4	3
447	GAKDV	10.89	489.56	5	39	2	1	29
448	KAESNC	7.67	707.21	6	3	1	1	4
449	IHAGYQPV	13.54	884.4	8	231	3	0	29
450	GRHIASK	6.9	767.97	7	106	4	0	4
451	EGVAKAGPQLLEPIMK	21.1	1697	16	315	6	2	8
452	KSTTPATK	27.97	832.44	8	-17	3	0	2
453	GITDS	7.58	491.42	5	52	1	1	29
454	SAGKC	8.05	520.53	5	62	2	0	29
455	TLHVLVNHLK	8.8	1174.83	10	421	3	0	14
456	MTLMGRAYR	21.34	1131.38	9	334	3	0	29
457	SXTMGPGK	16.57	830.15	8	13	4	0	8
458	DPEIVM	32.84	703.84	6	117	1	2	2
459	ENTEE	9.79	621.69	5	-108	0	3	29
460	GQAPSEDR	13	858.6	8	-120	3	2	29
461	RGQVAPAAR	16.51	926.44	9	115	4	0	29
462	HDARAGKPVR	9.2	1107.31	10	14	6	1	9
463	DILVRTK	11.84	845.12	7	193	2	1	25
464	QEYHDPV	10.79	887.68	7	5	2	2	4
465	RGASPPLGLAK	21.41	1066.5	11	142	6	0	6
466	VVYGSK	7.75	652.75	6	187	2	0	29
467	AAGKTVSHV	14.08	871.12	9	227	3	0	29
468	YAIGSHR	13.55	803.94	7	192	3	0	4
469	AGNGAS	13.63	476.44	6	49	2	0	8
470	ALRMAFI	9.76	821.88	7	438	1	0	29
471	VIGGNNEN	6.16	817.99	8	60	2	1	8
472	GLVQSGQLR	14.82	958.26	9	231	3	0	2
473	DDPALCRQALEASHLR	13.29	1851.43	16	241	4	3	29
474	IVGSNPELR	14.76	984.54	9	148	3	1	29
475	EDIILFR	51.8	905.79	7	295	1	2	9
476	APASGKP	6.96	627.67	7	-38	4	0	2
477	ATPAAVYR	11.33	848.79	8	215	2	0	4
478	GAAQVDR	16.4	716.31	7	79	2	1	14
479	LNGGKPTK	21.57	814.35	8	-10	5	0	8
480	EGLKVDSSVAK	14.19	1132.97	11	148	3	2	29
481	SSVIS	16.15	491.83	5	160	0	0	2
482	HAMILFR	16.29	888.49	7	405	2	0	2
483	APDSGPK	9.2	671.37	7	-134	4	1	29
484	EEKAHL	6.45	726.51	6	61	2	2	29
485	LLLMAH	26.73	696.3	6	414	1	0	29
486	GGVNPR	7.94	600.19	6	-12	4	0	29
487	NLTSAMV	9.07	752.22	7	268	0	0	29
488	VMTITGFSSTILLDK	13.45	1626.13	15	593	2	1	8
489	SSPGDE	7.69	591.11	6	-142	2	2	29
490	KSAASPK	16.08	689.29	7	-20	3	0	9
491	TGASY	7.81	497.54	5	112	1	0	29
492	AIGFCGSK	17.29	839.83	8	261	3	0	4
493	AHTDS	10.98	530.15	5	2	1	1	5
494	IVASME	10.39	664.6	6	254	0	1	2
495	ESATDF	10.71	669.53	6	63	0	2	29
496	SIMPAGGIR	18.84	917.71	9	248	4	0	4
497	TGGGANIYR	14.49	908.33	9	174	4	0	29
498	KQTAVDMG	19.64	866.57	8	116	2	1	8
499	GHIEHR	7.59	749.16	6	70	4	1	29
500	AGTAAAG	11.98	519.61	7	177	2	0	9
501	GQVEAA	11.28	573.27	6	117	1	1	29
502	TLSIYSAK	10.54	882.93	8	280	1	0	14
503	LLLPLAVS	10.13	825.01	8	454	1	0	29
504	PGGNKR	10.29	629.1	6	-111	5	0	29
505	AGGLC	1.99	478	5	187	2	0	29
506	GRPPTAR	8.75	753.24	7	-66	5	0	29
507	VYRDLPTDT	12.74	1076.47	9	92	2	2	4
508	SGGPFPR	1.04	716.85	7	-11	5	0	29
509	GCDETRR	25.67	892.98	7	-52	3	2	29
510	KGPILSGK	8.56	799.93	8	99	5	0	2
511	NPSATSAPR	14.79	901.65	9	-49	3	0	4
512	AFVATDAVEEEIELLKK	14.58	1905.76	17	456	2	5	15
513	AAANIYK	9.44	749.37	7	234	1	0	14
514	ALTAYGSK	7.53	811.89	8	227	2	0	9
515	AHARSSGTR	14.73	942.5	9	65	4	0	25
516	SMPQLHQNVAEMFK	18.89	1676.31	14	317	3	1	1
517	FSNTGGFTEPPRPLQAK	15.94	1846.6	17	115	7	1	12
518	VEMIGA	13.51	636.26	6	259	1	1	29
519	MGGNGMGGNGMR	16.96	1169.35	12	152	7	0	29
520	RYSSGPSATPSVDK	22.14	1451.63	14	-11	5	1	8
521	AASCMK	8.77	684.43	6	177	1	0	29
522	FSEVTGLTF	15.78	999.31	9	363	1	1	8
523	DKATT	8.64	535.38	5	-11	1	1	2
524	RGPTTTK	10.74	761.49	7	-44	4	0	29
525	RPGGLGLGII	24.7	953.63	10	332	6	0	29
526	GNGSS	1.23	421.63	5	-38	2	0	29
527	HGSGG	4.17	413.24	5	3	4	0	2
528	TSSAG	14.01	421.6	5	44	1	0	20
529	APVVGD	6.29	556.23	6	92	2	1	29
530	LRVDAPMTA	13.04	989.28	9	227	2	1	14
531	KGINTG	7.76	588.19	6	61	3	0	29
532	KPVAEAVA	11.37	784.73	8	175	2	1	9
533	ASPEASPPK	22.29	883.12	9	-120	4	1	6
534	DGIAS	1.91	462.5	5	80	1	1	29
535	AGSGHVRDEL	10.52	1041.4	10	117	4	2	8
536	VQGFTH	11.79	687.49	6	187	2	0	9
537	VISGN	3.97	488.88	5	142	1	0	4
538	NREVMMHK	13.01	1060.64	8	136	3	1	3
539	YATGTNK	19.61	755.01	7	79	2	0	29
540	RVFAELSQLAVEMDK	14.31	1736.1	15	433	2	3	2
541	DVVSDPALMAR	12.1	1173.04	11	230	2	2	29
542	LCVVAMGK	23.16	893.26	8	390	2	0	29
543	VQAAIG	11.16	559.09	6	247	1	0	8
544	IGMSI	12.35	536.02	5	267	1	0	9
545	LHNRGAS	8.78	755.14	7	99	3	0	14
546	SMMEE	17.03	657.34	5	81	0	2	29
547	SGEAGEDGRK	8.74	1004.42	10	-118	5	3	5
548	DGMLPKLATR	10.47	1117.85	10	184	4	1	29
549	ESGSD	6.89	493.74	5	-96	1	2	24
550	AGTTT	2.36	450.94	5	80	1	0	29
551	ARAAM	5.79	519	5	183	1	0	25
552	LLLLLLAGLLSVR	44.73	1393.38	13	874	2	0	2
553	NLIVSGLMR	52.61	1018.92	9	396	2	0	29
554	GSITMPPR	7.12	874.34	8	75	4	0	14
555	ARMTGDT	11.01	752.52	7	72	2	1	2
556	SETILGSYK	13.58	996.97	9	208	2	1	2
557	LGRAGMAR	21.63	847.71	8	225	4	0	29
558	SSSSAKS	11.07	652.03	7	-7	1	0	29
559	MSESGQNP	12.71	866.3	8	-51	2	1	29
560	GRFGENG	17.31	737.09	7	27	4	1	29
561	VDGGHVR	9.86	738.1	7	91	4	1	29
562	GVGEAMMR	16.39	866.69	8	220	3	1	5
563	IYSRLA	18.21	721.36	6	281	1	0	2
564	SKTVLSGK	18.91	819.57	8	130	3	0	29
565	GAKCC	6.97	594.59	5	116	2	0	29
566	GGKIP	10.88	471.38	5	30	4	0	9
567	QATFELGSK	9.83	982.07	9	182	2	1	8
568	GITVHSK	22.19	742.2	7	168	3	0	14
569	YYSFMQKNAR	10.39	1307.27	10	261	2	0	6
570	LKISVPFGFSHISHADSR	18.08	1998.34	18	470	6	1	10
571	AAASMK	13.22	577.72	6	169	1	0	25
572	GHHDVMASR	8.35	1025.02	9	133	4	1	29
573	GGGKAS	2.66	475.86	6	13	4	0	2
574	NILTKSM	16.1	804.38	7	227	1	0	4
575	SGHGG	12.66	415.25	5	3	4	0	29
576	LANSPFIK	17.54	887.36	8	235	2	0	25
577	GRSAS	15.6	476.15	5	17	2	0	29
578	AALPAWMVPA	9.52	1025.64	10	416	2	0	29
579	VCQSTSASGGK	18.15	1081.39	11	131	3	0	14
580	ITGGGMN	27.17	648.72	7	158	3	0	29
581	VPADIP	7.96	610.22	6	69	2	1	2
582	SGAQIFRTGDK	16.9	1179.94	11	146	4	1	8
583	EGGNPX	19.78	573.11	6	-105	3	1	29
584	SPATNRPV	14.81	841.07	8	-9	3	0	29
585	YASDNT	8.09	670.11	6	29	0	1	14
586	FAEMVADR	6.94	955.26	8	232	1	2	29
587	MPMGR	10.35	606.4	5	88	3	0	8
588	TXPSIH	11.62	652.01	6	69	2	0	9
589	CMPHNK	10.99	787.25	6	34	3	0	29
590	ADALGMGYPK	14.75	1038.6	10	192	4	1	4
591	LDIMQLGINVACDYVK	22.78	1851.52	16	600	2	2	29
592	DAGNSD	4.48	578.95	6	-102	1	2	29
593	LVLASSPCSDDAAR	27.65	1460.81	14	257	2	2	8
594	AMAGG	3.15	421.6	5	156	2	0	8
595	IKYGG	8.68	536.99	5	139	3	0	25
596	SAPAXGGVK	20.44	800.7	9	84	4	0	9
597	NASKVPK	5.88	745.01	7	-8	3	0	14
598	EGMSPSF	7.93	754.81	7	87	2	1	29
599	KSAPAAK	11.77	673.25	7	26	3	0	9
600	TNTAFYK	25.64	845.17	7	179	1	0	28
601	AGSGSTNGK	10.7	777.44	9	-7	4	0	29
602	AGMDMR	14.26	696.17	6	120	2	1	29
603	EGHPAVISGAGPSVLVMAGAR	18.4	1991.86	21	523	8	1	15
604	KMEMGGVG	10.82	824.75	8	170	4	1	29
605	TPGITMPSSK	13.19	1034.11	10	74	4	0	9
606	IVYQDGKFSSQTYK	24.02	1663.42	14	283	3	1	2
607	VPREAFFDR	10.8	1136.75	9	157	3	2	29
608	NVLTMAGIR	14.46	991.48	9	358	2	0	8
609	AQHGGGRGWYGK	13.69	1274.13	12	162	8	0	29
610	KATAAAGTSGK	14.2	963.54	11	139	4	0	15
611	YSSTGSK	9.23	730.03	7	38	2	0	29
612	FMNQQN	14.15	798.03	6	98	0	0	4
613	LSGSLIGGIR	20.51	972.28	10	368	4	0	29
614	ARIMTA	9.64	661.63	6	254	1	0	21
615	ARNTG	14.61	519.19	5	12	2	0	29
616	AAATNQAFDFLK	17.9	1296.42	12	358	1	1	4
617	ITFGAPR	9.12	760.72	7	193	3	0	9
618	HSGGGTGGR	8.27	784.89	9	2	7	0	4
619	GFTIKDF	8.88	828.58	7	234	2	1	9
620	NVPVDGSSK	19.74	903.09	9	-10	3	1	29
621	LIILPDM	23.5	829.47	7	365	1	1	2
622	DFKELELEMDAYK	14.92	1648.17	13	223	2	5	4
623	SAMLLGAF	18.84	826.23	8	445	1	0	27
624	QPGACGVR	9.76	843.81	8	96	4	0	29
625	AAAATPRGK	9.78	843.17	9	94	4	0	6
626	QSVPMFSG	14.42	849.47	8	184	2	0	9
627	NTGDSS	5.9	579.22	6	-80	1	1	14
628	YPGGGYELR	6.97	1012.3	9	132	5	1	8
629	AMGEMFDV	9.63	914.63	8	279	1	2	29
630	AIDHWTK	8.34	870.49	7	180	2	1	29
631	DGVVVSVR	9.66	831.29	8	230	2	1	29
632	ELILSES	33.76	790.22	7	221	0	2	4
633	AGYTPPCPPK	15.1	1086.33	10	-41	6	0	29
634	VIDVPGSSK	17.15	899.25	9	117	3	1	29
635	AAAGVALSALALVR	31.62	1283.95	14	670	2	0	2
636	ASDTTTVSK	10.65	909.7	9	68	1	1	4
637	FDGPATVVR	12.5	962.65	9	191	3	1	29
638	EPIDSVM	12.51	806.5	7	112	1	2	4
639	VGTLAEQVTADRTQVQEK	16.09	1971.97	18	262	3	3	1
640	ADWGRHD	8.64	855.29	7	22	3	2	29
641	PSKDFR	9.68	749.97	6	-43	3	1	4
642	DPADIHR	15.49	822.29	7	-22	3	2	29
643	ASGPRYR	13.12	806.26	7	25	4	0	29
644	EAPGMRR	12.57	832.54	7	10	4	1	29
645	ACTMGDIKK	17.15	1039.99	9	175	3	1	9
646	ANVDEEHR	27.29	970.26	8	-34	2	3	11
647	EAVFNP	16.6	676.64	6	112	1	1	29
648	FMMQLLVSDR	18.61	1256.78	10	434	1	1	2
649	AAMTNASR	3.94	838.08	8	163	1	0	9
650	IVDDGM	19.18	664.55	6	139	1	2	4
651	GRVPHS	1.81	651.48	6	19	4	0	29
652	IGGSHG	10.84	528.77	6	102	4	0	14
653	LQRNGA	3.83	658.75	6	86	2	0	29
654	KHAESNPT	15.83	883.46	8	-71	3	1	29
655	NVAATINNVK	16.21	1042.92	10	239	1	0	14
656	EAGSMLSV	7.69	808.79	8	247	1	1	29
657	TNSYA	5.29	554.24	5	84	0	0	5
658	AVAAAVADHK	16.04	952.75	10	287	2	1	20
659	SSMNPAAHL	9.94	942.57	9	177	2	0	21
660	GGPGFEHR	22.04	855.84	8	17	6	1	29
661	KPAPASNAK	6.5	885.03	9	-48	4	0	5
662	GGSCGAFR	9.78	811.57	8	171	4	0	29
663	GNPVSQS	8.51	688.15	7	-18	2	0	2
664	GRNLTGALSK	12.51	1017.98	10	178	4	0	14
665	GVGDVWNR	17.7	902.93	8	152	3	1	29
666	GHKMTINHPLAGAR	14.96	1518.16	14	270	7	0	1
667	DKISLST	7.99	762.66	7	121	1	1	5
668	AAAGIGGKR	15.13	800.91	9	185	5	0	2
669	LLQMPAG	3.49	746.36	7	253	2	0	29
670	GIGTN	4.29	462.31	5	84	2	0	29
671	TLVHAFYGK	12.01	1036.37	9	375	3	0	29
672	LGGDET	4.68	592.32	6	24	2	2	2
673	GKAFPL	10.47	631.75	6	169	3	0	29
674	GTNDS	6.88	493.18	5	-75	1	1	29
675	AGIIIFR	32.83	789.59	7	424	2	0	4
676	IAQLASGSK	19.08	873.63	9	235	2	0	29
677	IVFPYA	7.93	709.07	6	333	1	0	9
678	AIDFEEKS	12.54	939.33	8	95	1	3	14
679	GNVSKT	8.73	606.09	6	33	2	0	2
680	HGKIGTF	4.98	760.08	7	197	4	0	29
681	ILKDVIV	9.31	798.74	7	369	1	1	21
682	NILLHSLLVK	35.96	1150.03	10	515	2	0	11
683	GVIMNGTK	8.85	834.39	8	211	3	0	14
684	GSAVKAVSK	3.35	845.94	9	178	3	0	4
685	VIAKSS	10.6	605.85	6	183	1	0	8
686	SKPGAW	2.92	644.71	6	64	3	0	29
687	VDKGSLGMK	15.42	934.83	9	141	4	1	20
688	GPGHGT	9.86	525.28	6	-25	5	0	29
689	GKDTGAAAETP	10.69	1018.58	11	-6	4	2	9
690	LTASEF	13.21	668.4	6	215	0	1	14
691	ATHGSA	13.85	539.35	6	98	2	0	14
692	NSDEFATYK	10.62	1075.53	9	75	1	2	9
693	TPTDTALK	17.72	845.9	8	53	2	1	14
694	MNAATVVPLQVPSFSR	13.56	1733.43	16	440	3	0	5
695	KPSVP	6.55	527.14	5	-44	3	0	14
696	SSGNPVMDAK	9.15	1006.5	10	29	3	1	29
697	TAPGNST	3.83	646.97	7	-12	2	0	2
698	LILVFLLLLLLFR	35.66	1585.73	13	1137	1	0	16
699	GRGGPV	12.3	543.27	6	16	5	0	29
700	NIGGTKT	11.84	689.76	7	74	3	0	3
701	LSIFDDATMALFEK	8.85	1617.68	14	493	1	3	8
702	YFNSGMMVINLDYLRK	13.4	1964.31	16	590	3	1	4
703	YEGTVIVKGDVFSGSEIR	10.49	1956.46	18	438	5	3	5
704	FEANDSNCK	21.57	1085.23	9	20	1	2	2
705	YAEARNG	9.61	779.48	7	72	2	1	29
706	TNKEGAF	5.39	767.05	7	72	2	1	29
707	LEPLTIQVIMTNKSK	20.89	1731.62	15	402	3	1	1
708	VDSDFIEK	16.57	952.74	8	106	1	3	29
709	LAAMTPDDAPSASFAALLR	14.57	1933.22	19	498	3	2	15
710	GLGFGGF	9.74	653.13	7	297	4	0	29
711	YLTGPV	20.92	649.15	6	203	2	0	29
712	QVSDGAAR	7.86	802.48	8	74	2	1	2
713	MYVEGDYSK	10.99	1107.89	9	162	2	2	29
714	AIENNAAR	11.66	858.77	8	121	1	1	14
715	AMKSACSK	10.06	897.43	8	149	2	0	29
716	VKLPLALSYK	22.69	1131.51	10	374	3	0	2
717	YLGTSSSK	41.17	842.21	8	135	2	0	29
718	AAADVQNSSK	23.42	990.94	10	73	1	1	14
719	RHAEYCG	8.29	892.17	7	116	3	1	14
720	HIGYGGAR	11.63	829.37	8	197	5	0	4
721	KNTLTTAMGSSGK	27.02	1295.92	13	167	4	0	5
722	AEVNYG	12.36	652.26	6	121	1	1	2
723	GSGVLIPR	16.18	799.09	8	207	4	0	29
724	DVAMALNGTQK	18.86	1162.41	11	226	2	1	14
725	KVIQAGQK	8.08	870.65	8	150	3	0	2
726	KISNIPSS	16.41	844.81	8	86	2	0	29
727	DGFVLAHD	14.06	873.05	8	212	2	2	29
728	AKLQAQTP	17.13	857.62	8	103	2	0	8
729	VLIINGDRQK	13.55	1156.2	10	241	3	1	29
730	AHIGF	5.8	545.73	5	248	2	0	14
731	VGKHPGFER	9.6	1026.62	9	70	6	1	29
732	FDGAMFK	15.45	831.24	7	237	2	1	29
733	SAEELTI	11.29	762.2	7	183	0	2	29
734	GARHFHER	9.96	1008.82	8	98	5	1	8
735	RMSVAGGTM	12.95	909.85	9	259	3	0	9
736	TGGPDGTGK	8.32	789.46	9	-98	6	1	9
737	APLPGDAR	5.2	795.96	8	18	4	1	6
738	GPGARPAMR	13.44	927.43	9	36	6	0	14
739	RGALATGG	8.88	701.57	8	178	4	0	4
740	AAKASAE	5.25	648.35	7	105	1	1	29
741	SCAVYKGK	9.9	912.11	8	178	3	0	29
742	KSPQMTMGL	11.36	1007.95	9	174	3	0	20
743	LPKASGM	19.73	718.55	7	138	3	0	4
744	AEAGAGNEG	5.68	776.27	9	33	3	2	14
745	VVAVGD	8.83	558.34	6	214	1	1	2
746	GGGQTGSGDR	9.27	891.65	10	-71	6	1	8
747	AGPDST	12.77	547.33	6	-52	2	1	25
748	GLRGTPGVLDVETFR	12.51	1616.64	15	312	6	2	11
749	LTGGSSA	14.96	591.68	7	141	2	0	29
750	GHQNS	11.55	541.2	5	-35	2	0	8
751	GASSDFR	17.23	740.36	7	62	2	1	9
752	ANASGGGTPK	12.12	858.92	10	-7	5	0	8
753	GIPMTLK	8.83	774.48	7	214	3	0	25
754	GAVGN	7.03	416.32	5	89	2	0	8
755	SRSFPD	9.98	708.01	6	-25	2	1	29
756	SGGSAGGGKK	12.73	805.7	10	-15	7	0	29
757	AKGNGT	6.83	548.19	6	3	3	0	5
758	MTPAGLER	18.05	874.81	8	134	3	1	4
759	AMMSAGIK	10.83	824.81	8	301	2	0	2
760	HQQGANFK	10.3	927.83	8	78	3	0	29
761	EGIQMAVR	11.6	920.12	8	235	2	1	29
762	QFFSASGK	4.39	872.33	8	198	2	0	29
763	TSQGTPGAATK	13.2	1019.23	11	37	4	0	25
764	GSTNTNDVGKISPK	11.25	1419.51	14	-12	5	1	8
765	IGGRYV	18.27	663.42	6	224	3	0	29
766	VNTPAANGK	12.59	870.38	9	46	3	0	8
767	CTAMQPV	11.42	823.44	7	197	1	0	29
768	YKMEY	4.45	732.34	5	146	1	1	29
769	SKMTPEEK	14.3	964.17	8	-72	3	2	29
770	DVGEFG	7.54	622.84	6	90	2	2	8
771	GTPAVNGQQMLR	16.38	1287.72	12	193	4	0	8
772	VPPQFKPSDK	19.93	1144.14	10	-78	5	1	14
773	DHNYTAK	14.06	848.94	7	19	2	1	29
774	NGYITNAGSR	13.69	1054.02	10	141	3	0	29
775	KQNASSTK	16.03	863.49	8	-40	2	0	8
776	KGHAS	7.5	499.83	5	21	3	0	29
777	SPMVDFR	16.71	851.21	7	130	2	1	29
778	AAARDM	8.09	635.28	6	128	1	1	29
779	GGVILPFD	21.4	818.19	8	271	3	1	29
780	VDIIGKSGIK	4.91	1029.54	10	267	4	1	6
781	MDMAAGPK	6.13	836.61	8	106	3	1	29
782	RVAAPLGR	12.79	838.82	8	181	4	0	8
783	GLELAYV	31.94	765.04	7	343	1	1	29
784	EMGPKQR	8.47	861.61	7	-50	4	1	25
785	SVARSP	8.73	615.81	6	47	2	0	25
786	LTAAVPA	12.89	641.31	7	263	1	0	29
787	TMQSALKINSPSHVMR	18.1	1815.88	16	346	4	0	1
788	ANPGSWGEK	12.75	946.7	9	5	4	1	8
789	VLLFEQVPGR	19.6	1157.7	10	345	3	1	8
790	VHVTSGKK	19.52	854.97	8	122	4	0	29
791	DMVQAVHK	12.74	944.32	8	187	2	1	29
792	EGFSTTVASK	8.6	1027.32	10	179	2	1	7
793	AGVPAGNRK	26.5	870.55	9	47	5	0	29
794	IGPST	8.5	470.73	5	61	2	0	29
795	AHIEVVDR	9.51	939.08	8	200	2	2	2
796	SVRASVE	8.83	747.75	7	138	1	1	2
797	DPDGNGETSR	11.51	1048.59	10	-221	4	3	9
798	NVVSSGYR	17.67	881.46	8	163	2	0	29
799	KSVVCEE	12.56	850.74	7	111	1	2	29
800	CASDSSK	7.56	755.11	7	-3	1	1	6
801	ANGTAKNT	8.14	775.84	8	29	2	0	2
802	AILRGH	7.5	665.28	6	231	3	0	29
803	EIAPT	5.56	531.17	5	76	1	1	29
804	APSETDFR	10.23	921.12	8	3	2	2	29
805	AAATLSEQR	16.23	945.4	9	173	1	1	25
806	TDAFGTTR	25.1	867.54	8	111	2	1	22
807	GSATVLH	15	683.07	7	230	2	0	29
808	SMMMCK	18.81	818.63	6	243	1	0	6
809	EFGGAAD	17.58	667.08	7	96	2	2	29
810	INLPAGILPF	29.8	1054.3	10	413	3	0	29
811	VMNSYLG	18.58	799.28	7	277	1	0	29
812	THDCLNK	6.42	888.17	7	61	2	1	29
813	AHIAP	5.39	507.12	5	143	2	0	25
814	GGVGSLMR	22.34	793.14	8	228	4	0	29
815	LRLAGC	11.11	690.74	6	270	2	0	29
816	ANYGAPXKDR	11.69	1089.35	10	-21	4	1	29
817	DPGKGAGR	11.66	758.02	8	-97	6	1	14
818	QGHGVSEHPR	13.12	1103.97	10	-14	6	1	9
819	EAEVRVVNQGGK	15.69	1286.42	12	132	4	2	8
820	LDSASPATM	20.41	909.5	9	155	1	1	4
821	ERFMLM	11.54	841.33	6	300	1	1	29
822	AKIVGNK	8.43	728.4	7	142	3	0	6
823	GYGHGY	12.81	652.33	6	134	4	0	29
824	DVEAGSK	12.63	704.3	7	3	2	2	4
825	IIKGIA	6.15	614.62	6	315	2	0	29
826	KGIYAAYAK	11.57	983.42	9	302	3	0	8
827	EPLLDD	23.85	699.69	6	7	1	3	25
828	AGTMKGAK	12.69	780.59	8	123	4	0	29
829	ITVDMAQSK	15.58	993.14	9	210	1	1	2
830	KPLAPGKYK	12.71	1000.49	9	40	6	0	29
831	TGGMAAK	2.92	650.39	7	146	3	0	29
832	TAAMVIPSR	22.53	960.68	9	279	2	0	29
833	EGPGMGMPL	15.76	905.44	9	122	5	1	8
834	VNWPDKSDK	23.34	1089.27	9	-62	3	2	9
835	ITGFFNG	12.57	756.68	7	284	2	0	29
836	PYVATDHTK	9.36	1031.3	9	90	3	1	4
837	REEASVA	8.62	761.55	7	77	1	2	29
838	KPSTPNG	4.55	700.25	7	-135	4	0	29
839	AASDFTI	18.59	724.49	7	234	0	1	29
840	LLMTTQE	16.13	834.77	7	253	0	1	29
841	VIAFGSSK	5.65	809.41	8	283	2	0	14
842	EIPKNSGGK	16.58	929.89	9	-57	5	1	14
843	GGASGP	4.09	444.8	6	-10	4	0	29
844	TLCAHLT	14.57	814.96	7	318	1	0	29
845	GTLANFDR	11.53	894.08	8	154	2	1	25
846	LGATATSDDR	16.8	1007.36	10	76	2	2	29
847	EIPPAS	5.74	613.09	6	12	2	1	29
848	AARGYRPR	11.29	946.94	8	57	5	0	29
849	AMAAAYDR	9.8	867.22	8	232	1	1	29
850	AGHMLGS	18.14	689.38	7	215	3	0	29
851	GGADMKVQAK	12.01	1020.42	10	121	4	1	14
852	AGTVAPEEK	14.96	901.32	9	40	3	2	29
853	ELDGGGDE	25.5	792.75	8	-75	3	4	29
854	REAAGSD	10.95	705.32	7	-23	2	2	29
855	TGKVSGQY	5.31	838.76	8	114	3	0	29
856	GPTSH	8.21	498.56	5	-30	3	0	29
857	GRHGQGYK	13.96	902.86	8	24	6	0	29
858	AMDNSPAR	4.4	877.54	8	8	2	1	27
859	SGAAYGRYR	14.89	999.35	9	175	4	0	29
860	DPFGGQS	18.72	707.92	7	-16	3	1	29
861	NVTSGSGTAGK	24.88	979.22	11	82	4	0	19
862	QSFALILP	14.1	888.48	8	373	1	0	7
863	QLAEPEDPA	13.33	968.92	9	-40	2	3	29
864	LSASSRTSD	14.14	923.1	9	62	1	1	29
865	DSMMMA	10.55	717.15	6	203	0	1	29
866	SPADY	5.94	552.06	5	-2	1	1	25
867	GGPVDFR	10.5	746.6	7	61	4	1	14
868	LTPKNCAK	16.41	928.85	8	80	3	0	8
869	NPYADYK	10.8	870.72	7	15	2	1	29
870	MRSNLMHAK	17.48	1104.13	9	224	3	0	8
871	NRASGVAQS	8.53	890.14	9	96	2	0	14
872	HTPPAS	11.37	608.37	6	-35	3	0	29
873	EWANYYNK	15.27	1088.45	8	154	1	1	29
874	FSGSFA	4.05	614.55	6	231	1	0	25
875	RPGMVAAAMAISVR	22.5	1445.25	14	484	4	0	20
876	DLPAASH	9.15	711.26	7	81	2	1	29
877	LTSTAARR	7.98	875.58	8	172	2	0	29
878	TLPVQCGE	17.72	902.92	8	148	2	1	9
879	GLRMGGPK	16.52	831.25	8	88	6	0	29
880	LVAISPQSPDDSLSMAEK	13.88	1902.82	18	239	3	3	7
881	FMDYAGIR	14.03	973.61	8	308	2	1	25
882	GKPSPTA	8.96	658.87	7	-66	4	0	29
883	ELLVSFADQAALSLDR	12.86	1748.65	16	512	1	3	15
884	EIAQGS	11.29	604.69	6	94	1	1	29
885	GAPTDTA	4.59	632.56	7	7	2	1	8
886	YGMVKEAVR	14.95	1052.43	9	262	3	1	29
887	GGASGNLQIIGSALNPLIGGQIR	23.45	2205.58	23	623	8	0	2
888	FEGLALSGAAIVVLALK	13.04	1671.26	17	844	3	1	21
889	SMPTVYR	20.23	852.23	7	161	2	0	22
890	LGRNLLGMVFGVVPEHR	12.4	1910.45	17	568	7	1	20
891	GGLAGPVAGAR	21.17	925.76	11	236	6	0	8
892	RVGVGANQVGFVGATPGR	14.06	1741.38	18	387	8	0	9
893	DGDFASGG	5.8	726.35	8	26	3	2	8
894	IDEMGL	2.9	693.11	6	184	1	2	8
895	DMTRVSDSSLNMWR	19.38	1697.51	14	250	2	2	3
896	SLGYDS	10.51	641.55	6	95	1	1	29
897	SRGGYPVLLTSVSR	14.73	1491.97	14	333	5	0	7
898	AAFSSMR	3.17	785.76	7	232	1	0	29
899	CMTLMVKP	14.52	1011.21	8	314	2	0	8
900	KSTVPVIR	14.36	899.6	8	176	3	0	14
901	GRYGLT	20.31	667.04	6	159	3	0	14
902	AIGEVIQSMKPASSQIYR	14.35	1993.79	18	443	4	1	5
903	TMIHAANLCK	31.72	1175.11	10	371	2	0	19
904	AIEHWDGALKMM	14.77	1418.19	12	422	3	2	2
905	ILMGV	15.29	547.16	5	346	1	0	9
906	INIDKLFR	37.84	1018.52	8	275	2	1	11
907	VVPDSLFR	11.03	932.44	8	229	2	1	14
908	EAGHAEAR	13.26	841.02	8	55	3	2	22
909	RVGELISLCLAVGEGR	18.67	1728.58	16	537	5	2	20
910	KTSQEVVFK	14.91	1064.87	9	173	2	1	8
911	EWVNGNK	16.27	846.85	7	63	2	1	2
912	KPLAMVTIK	8.89	1016.28	9	308	3	0	25
913	FYSLNS	8.42	729.38	6	222	0	0	29
914	KSGPTMS	9.03	721.52	7	8	3	0	29
915	NNETVAIL	10.52	873.78	8	239	0	1	20
916	DGMKGAMS	6.12	797.08	8	106	3	1	29
917	TGALEQKAPR	10.93	1069.87	10	68	4	1	8
918	MSCMNYAR	10.12	1047.7	8	254	1	0	29
919	SESANSAYT	11.94	928.36	9	84	0	1	29
920	LTGGNS	7.46	548.28	6	77	2	0	21
921	DPRDTITSK	11.26	1033.32	9	-73	3	2	8
922	MTATNGATNGHSSPR	15.73	1518.89	15	77	5	0	29
923	DPNNQYR	15.15	907.7	7	-118	2	1	29
924	EDPNGV	14.72	630.22	6	-84	2	2	29
925	AILVQGDYLMEASNDR	21.03	1811.08	16	390	2	3	6
926	MLNDMM	17.73	770.81	6	236	0	1	8
927	AGSGAPAR	9.14	685.52	8	58	4	0	29
928	LATVSLPR	64.16	856.65	8	259	2	0	21
929	KVGALLACK	25.07	959.05	9	355	3	0	9
930	TMSGVRF	9.09	814.43	7	244	2	0	9
931	AKSQGM	4.76	620.35	6	77	2	0	29
932	AAALTSEKR	4.91	946.86	9	160	2	1	16
933	MSANGDVK	11.45	821.27	8	80	2	1	29
934	LVLILLCAK	26.87	1042.96	9	630	1	0	24
935	EANGHA	8.79	597.36	6	31	2	1	29
936	EVKGASD	15.99	704.96	7	3	2	2	29
937	GDMAIDAIR	12.82	977.05	9	230	2	2	5
938	YGITAVQWR	20.35	1093.74	9	365	2	0	11
939	GGLLMNAR	32.99	829.93	8	267	3	0	5
940	YVMVNVALLVK	24.41	1249.8	11	625	1	0	29
941	WQTVMS	4.72	766.67	6	245	0	0	9
942	YESGMD	4.91	701.66	6	46	1	2	14
943	GEIDGIDF	18.25	866.32	8	157	2	3	3
944	DVSAPSPKR	10.69	956.37	9	-77	4	1	2
945	SQGVGMAIR	15.27	933.77	9	261	3	0	29
946	AHNIP	23.54	550.69	5	74	2	0	23
947	THITAMQKK	14.8	1056.96	9	192	3	0	29
948	AMTGLCS	4.12	738.07	7	269	1	0	2
949	TITTDGNFAR	10.81	1094.87	10	182	2	1	1
950	APTHD	7.5	539.19	5	-39	2	1	29
951	HAASSAV	11.55	640.63	7	197	1	0	20
952	ARISST	16.72	634.15	6	129	1	0	8
953	EHTLNSGK	9.85	884.37	8	31	3	1	8
954	TGDDGDG	10.92	635.14	7	-152	3	3	2
955	IVFGPFDER	22.16	1079.49	9	229	3	2	29
956	GSDNVS	7.99	578.91	6	-17	1	1	27
957	YMCRLPFEDAVSPR	11.87	1756.14	14	289	4	2	5
958	KMCISDG	16.36	826.13	7	139	2	1	8
959	NTHET	12.78	601.22	5	-25	1	1	29
960	LESSRGWLVGK	14.17	1232.47	11	289	4	1	13
961	RPRLVSFVR	6.35	1127.77	9	256	4	0	28
962	AHIGG	14.48	453.57	5	148	3	0	9
963	GGVSGPVARK	12.56	926.23	10	105	6	0	2
964	KSCLLLIK	19.94	974.15	8	388	2	0	8
965	LVSLAGAVGGAPDPG	27.45	1281.62	15	317	6	1	12
966	QGKLTVTK	9.41	874.11	8	143	3	0	8
967	GSAVAIIR	6.11	787.34	8	337	2	0	29
968	NLIGGLISR	24.57	943.73	9	345	3	0	26
969	VIIANSM	11.3	762.61	7	356	0	0	29
970	VYLRDSVTGVAVNQSELTR	13.87	2106.65	19	466	3	2	3
971	RAANQSP	5.67	743.93	7	-21	2	0	29
972	FALGVD	8.03	623.03	6	259	1	1	29
973	DTYAT	8.08	570.77	5	75	0	1	29
974	VEHSTFTGSSVVAVQMR	18.94	1851.81	17	483	3	1	5
975	MASLDA	2.47	622.93	6	193	0	1	29
976	TICSTPPR	20.3	930.93	8	63	3	0	9
977	IIASAN	6.45	589.38	6	247	0	0	6
978	EGTFTDDR	16.63	940.39	8	-29	2	3	14
979	DDDMAFK	13.85	840.96	7	27	1	3	1
980	AAARPV	7.01	583.75	6	139	2	0	29
981	NLGMD	10.61	547.55	5	88	1	1	21
982	AVPNAMPGK	10.19	901.79	9	89	4	0	2
983	GSRMS	5.37	537.2	5	50	2	0	27
984	EIDTLS	10.79	678.05	6	118	0	2	8
985	QLDESINGAYK	14.16	1236.68	11	148	2	2	29
986	IANSAAHR	12.93	838.28	8	183	2	0	29
987	QRAGEGGV	9.61	773.72	8	62	4	1	29
988	AIIGMD	21.81	636.46	6	258	1	1	7
989	ITHIG	3.38	539.57	5	219	2	0	29
990	SPHPHPHGR	12.47	1022.41	9	-133	8	0	14
991	MRNGAVQTFTVIGLR	45.47	1662.22	15	523	4	0	2
992	ALYSGRV	19.31	765.34	7	258	2	0	4
993	EQSANC	8.32	708.23	6	16	0	1	20
994	RGAETAVVK	15.23	931.08	9	179	3	1	29
995	YGGHSA	7.64	591.56	6	107	3	0	8
996	GADPAVPR	5.97	783.58	8	-3	4	1	29
997	IPSAFE	10.37	663.5	6	158	1	1	29
998	ATQAAQAAHP	10.92	964.89	10	160	2	0	29
999	APDEIGAAALALNTGGHSR	18.59	1820.8	19	340	6	2	14
1000	NPDAS	12.61	503.21	5	-93	1	1	29
1001	GPKPGGPP	15.9	707.52	8	-207	8	0	29
1002	GSASGAPAVR	4.76	871.74	10	129	4	0	29
1003	LASPGGRPPG	17.75	908.22	10	-19	7	0	20
1004	GPAMA	2.87	462.29	5	110	2	0	8
1005	DPGHDGR	17.21	753.9	7	-162	5	2	14
1006	DGASVGEMLR	23.75	1050.15	10	183	3	2	8
1007	GGEKSPK	10.56	701.57	7	-128	5	1	8
1008	SPMVESR	5.28	804.79	7	49	2	1	29
1009	GYGHA	4.88	505.42	5	112	3	0	29
1010	GCGTS	3.94	481.09	5	57	2	0	29
1011	ASGTVGVYR	24.2	909.11	9	250	3	0	29
1012	GVGTIRATK	16.93	902.95	9	205	4	0	29
1013	TQHVIG	5.19	655.51	6	186	2	0	29
1014	APGGGH	10.39	495.04	6	3	5	0	14
1015	SLAHWHDLSLPRER	12.56	1716.09	14	275	5	2	29
1016	IHGPAKK	14.55	750.16	7	56	5	0	29
1017	AALHKS	7.2	627.03	6	159	2	0	8
1018	HDPDYGK	10.4	831.83	7	-108	4	2	4
1019	SQAAMAALR	6.88	918.34	9	306	1	0	29
1020	TAALPTTR	21.48	829.93	8	158	2	0	3
1021	AGGVVRPQV	12.43	883.71	9	199	4	0	2
1022	GHAAMYR	9.66	820.81	7	213	3	0	29
1023	VNASAFAAPLK	12.76	1088.72	11	335	2	0	25
1024	VPPGTEVDLAK	27.01	1124.73	11	102	4	2	2
1025	GGPPQAPT	19	723.26	8	-94	5	0	25
1026	GGPAGTVLR	16.19	828.27	9	167	5	0	14
1027	ADEDSTLMRR	6.69	1210.08	10	51	2	3	5
1028	ADDGWFYF	12.1	1021.64	8	291	1	2	9
1029	GGSNAS	5.75	492.02	6	3	2	0	2
1030	AKPVPKS	5.63	725.71	7	-26	4	0	15
1031	DKASFVAAMK	14.12	1068.06	10	267	2	1	4
1032	FPAAAQSYAK	12.38	1054.2	10	243	2	0	4
1033	KSHNNN	6.75	714.16	6	-104	2	0	8
1034	EYSLFVNVP	13.3	1068.69	9	302	1	1	29
1035	ADTNKVGK	31.54	832.4	8	1	3	1	29
1036	ERVALAASER	25.69	1101	10	201	2	2	18
1037	MSAKPMTR	22.11	952.65	8	114	3	0	29
1038	LPLLSSNL	20.32	855.55	8	304	1	0	29
1039	NTGYSSK	11.11	755.34	7	15	2	0	29
1040	VDFDAG	10.53	623.04	6	107	1	2	29
1041	TPTIFG	6.78	634.27	6	179	2	0	22
1042	VPTGSEK	8.34	716.75	7	-16	3	1	9
1043	YSFXNRFSK	7.78	1118.84	9	188	2	0	29
1044	NTVHFG	21.5	673.33	6	169	2	0	29
1045	GSLTSLPLK	11.91	914.21	9	225	3	0	2
1046	LPRSLPIA	21.66	867.52	8	223	3	0	25
1047	SNITHD	7.74	685.36	6	32	1	1	29
1048	SDNPAS	16.1	591.76	6	-98	1	1	29
1049	SRAAMMS	5.86	754.47	7	206	1	0	14
1050	HMPKLA	8.38	712.13	6	151	3	0	29
1051	IMLDMG	25.54	679.39	6	289	1	1	29
1052	VSGNEFR	8.88	808.6	7	98	2	1	29
1053	INGGGT	8.18	518.6	6	84	3	0	9
1054	SGFCALVGPK	11.39	1036.31	10	289	4	0	29
1055	GRTTPSK	21.51	745.22	7	-62	4	0	29
1056	DILDLD	20.96	703.72	6	128	0	3	29
1057	SSSCNQPV	15.97	879.54	8	26	1	0	29
1058	PKVGGK	8.81	585.72	6	-16	5	0	29
1059	AVRDVAIMV	10.17	990.42	9	414	1	1	29
1060	EPAGILAACAGHDK	18.47	1409.66	14	262	5	2	14
1061	MTLRHVGMTSGQMK	17.31	1607.6	14	377	5	0	9
1062	LVQKGTGMS	13.85	937.6	9	222	3	0	29
1063	ALPRAAP	16.97	694.94	7	114	3	0	25
1064	LNLILEP	39.72	809.7	7	285	1	1	18
1065	SASGHLA	9.25	641.36	7	177	2	0	29
1066	GPSTPVV	7.54	657.13	7	68	3	0	8
1067	MKIPAPCR	14.49	972.37	8	134	4	0	9
1068	GSRGN	19.56	490.68	5	-47	3	0	2
1069	RSAGHG	14.73	583.09	6	30	4	0	8
1070	GSASNGNK	11.13	734.31	8	-48	3	0	8
1071	DAITVTHR	19.86	913.09	8	181	2	1	25
1072	DVVGDYT	10.12	768.67	7	118	1	2	29
1073	EGTASSKV	2.13	778.76	8	66	2	1	29
1074	QRAEETEAK	16.23	1060.86	9	-45	2	3	29
1075	SCSRSAT	11.06	769.48	7	74	1	0	29
1076	GHSDPTK	10.49	738.88	7	-108	4	1	29
1077	HLLRSDTAG	9.15	968.4	9	182	3	1	4
1078	WLAGHEQDCLIDQK	23.69	1712.18	14	304	3	3	20
1079	NTAGSFTTGTR	14.27	1112.97	11	146	3	0	4
1080	VPPSRG	6.47	613.2	6	-35	4	0	29
1081	VGTKVLSDR	14.44	974.24	9	165	3	1	2
1082	EPTLAGKLF	25.62	974.05	9	248	3	1	29
1083	PDTIDKTR	14.64	945.15	8	-68	3	2	29
1084	AVPDSHAMR	14.42	998.79	9	120	3	1	10
1085	DLKLSSGLMIVR	15.85	1332.01	12	438	3	1	2
1086	GGGEPGRR	10.39	784.32	8	-105	7	1	29
1087	RLGPSEDGK	13.33	959.56	9	-77	5	2	4
1088	MMTTMSTMR	8.16	1104.88	9	316	1	0	8
1089	SEDSREQPR	16.61	1103.33	9	-211	3	3	5
1090	APQLQTATDTINTLSSR	12.97	1817.17	17	254	2	1	4
1091	SPVRPVGLSPSR	22.81	1250.52	12	68	6	0	10
1092	KSLWTSVSMSGVR	35.72	1455.52	13	376	3	0	4
1093	AHVKGAMK	13.5	842.36	8	194	4	0	29
1094	APDSTPAK	7.92	786.2	8	-80	3	1	4
1095	IVGFHGKSSR	23.34	1089.09	10	236	5	0	29
1096	YDSAGC	8.51	672.77	6	93	1	1	2
1097	ITWSGPAK	15.41	859.08	8	176	3	0	29
1098	AGSNRASNR	9.74	932.2	9	-12	3	0	8
1099	AVNMDY	9.62	713.37	6	171	0	1	29
1100	RTTDSG	13.07	635.48	6	-48	2	1	9
1101	YAEDGSMR	6.95	944.41	8	73	2	2	8
1102	MPQLFPSRDMSATFAGK	20.35	1916.92	17	336	5	1	18
1103	TSQPPPPV	12.41	820.92	8	-110	4	0	29
1104	AVCSKNAMR	10.6	1037.23	9	211	2	0	9
1105	GFTIPGAPK	8.21	887.28	9	138	5	0	4
1106	NILLXXL	23.59	808.71	7	362	0	0	14
1107	KXFDXR	9.84	786.64	6	8	2	1	29
1108	HGXBK	2.27	571.67	5	-15	3	0	3
1109	IDSLTAAV	7.37	788.99	8	307	0	1	29
1110	SAFGY	2.27	544.39	5	199	1	0	29
1111	GLAIDAAYK	11.55	920.9	9	304	2	1	8
1112	IVGMLD	26.15	647.09	6	291	1	1	3
1113	SEGSAETLPR	13.6	1045.32	10	19	3	2	21
1114	ELWMNVVPPGR	15.56	1297.53	11	255	4	1	2
1115	KSCTPPLR	14.51	957.76	8	25	4	0	29
1116	NEEMIMVGFS	11.17	1156.56	10	328	1	2	5
1117	LTGISQYSK	9.78	995.67	9	229	2	0	22
1118	MGITAEMHK	11.99	1034.15	9	255	3	1	8
1119	GDTKAN	8.88	604.63	6	-52	2	1	8
1120	AAKAKPAADDMPLAAR	13	1611.8	16	196	5	2	29
1121	MXHNTDEVLK	15.39	1188.33	10	131	2	2	1
1122	GRELLTAV	4.94	858.03	8	279	2	1	21
1123	KAADLPMAR	9.8	971.93	9	156	3	1	5
1124	QGDEPSHLR	9.94	1038.9	9	-56	4	2	5
1125	KSGMPQMSK	15.54	1009.89	9	36	4	0	29
1126	AGTGYSWSR	27.02	984.01	9	190	3	0	29
1127	SFACQMLAK	12.5	1072.3	9	364	1	0	29
1128	GYFVAAEIINQLK	15.81	1466.51	13	524	2	1	13
1129	IIIDD	28.81	588.17	5	187	0	2	29
1130	VPAIIVR	28.14	767.03	7	331	2	0	29
1131	AGSRSSA	12.16	635.18	7	53	2	0	9
1132	TPHTTNA	8.19	742.09	7	14	2	0	29
1133	SAAGMASAVGK	9.9	964.93	11	281	3	0	8
1134	SGAIACK	37.5	705.26	7	202	2	0	4
1135	NGAQTV	8.71	588.42	6	92	1	0	29
1136	SERSITIK	8.97	933.24	8	133	2	1	29
1137	DSPNNGR	18.58	758.24	7	-176	3	1	29
1138	AGNRVGMAASDGGWVSAVR	15.93	1861.35	19	442	6	1	1
1139	IQKVSGSK	18.78	847.02	8	109	3	0	29
1140	HGAAKIPEYR	9.31	1142.36	10	138	5	1	29
1141	MQTPSTSTR	12.71	1023.81	9	33	2	0	14
1142	LMIASY	24.07	697.24	6	369	0	0	1
1143	SKSISSISK	15.99	937.01	9	127	2	0	29
1144	AQAMAQGSK	11.57	906.97	9	149	2	0	25
1145	SIVPYSR	14.51	822.42	7	168	2	0	2
1146	QMSEFDPN	9.93	982.35	8	-1	1	2	20
1147	AAASQQSQR	16.22	947.1	9	69	1	0	8
1148	HGQGTVAER	21.21	955.63	9	83	4	1	29
1149	TGGAGLSEASDR	10.02	1119.57	12	82	4	2	2
1150	TPGANVK	12.54	686.29	7	33	3	0	29
1151	GGYASIM	10.44	712.89	7	272	2	0	29
1152	IIATM	10.6	548.08	5	326	0	0	8
1153	NAAGPM	5.91	575.55	6	82	2	0	29
1154	KVPLSAF	10.04	762.26	7	240	2	0	29
1155	AITLNFRGGD	9.07	1062.94	10	253	3	1	8
1156	LIILMIVI	39.98	927.27	8	740	0	0	29
1157	STIPMSGVR	12.94	964.41	9	192	3	0	29
1158	VVVEGSVEER	29.56	1102.05	10	192	2	3	1
1159	TEAMAAVMK	20.46	984.01	9	306	1	1	9
1160	EGNNTRR	20.01	845.84	7	-102	3	1	29
1161	APLAIVDPR	20.95	951.66	9	193	3	1	3
1162	IVTVATS	17.66	691.23	7	313	0	0	9
1163	QSSGAATR	9.43	776.4	8	61	2	0	29
1164	HVSDDIAK	15.01	883.68	8	86	2	2	2
1165	DVYKAMGK	15.4	928.64	8	153	3	1	29
1166	AIYTNYL	14.26	857.39	7	348	0	0	2
1167	GPGEHLGSTGR	10.21	1067.11	11	22	7	1	29
1168	AKQQGS	7.76	619.28	6	-7	2	0	29
1169	SGTSGMGR	5.26	768.91	8	63	4	0	2
1170	IIDHS	8.13	582.95	5	146	1	1	29
1171	IPGTTIGAASFFGR	19.33	1393.99	14	441	5	0	9
1172	ITVDVVLTTK	16.45	1088.46	10	385	1	1	29
1173	PVMSTHISR	15.55	1028.07	9	200	3	0	29
1174	DAQMIPMR	12.46	978.14	8	163	2	1	9
1175	KSMTTSV	8.73	769.72	7	143	1	0	8
1176	GSHANPRR	11.82	895.17	8	-58	5	0	12
1177	AVHFANGK	15.17	843.95	8	215	3	0	29
1178	ATKLGT	8.34	591.21	6	141	2	0	29
1179	MLYGMQRSS	10.47	1088.46	9	274	2	0	29
1180	AFTVLNTYK	11.42	1055.76	9	352	1	0	9
1181	DVPKNLSSGK	27.34	1044.25	10	-12	4	1	29
1182	AGGPDAAWFAR	15.13	1118.85	11	246	4	1	29
1183	SKMGPNK	6.22	761.48	7	-51	4	0	20
1184	CTGPEVQR	4.86	946.98	8	37	3	1	4
1185	SPSISDMR	16.28	907.22	8	43	2	1	29
1186	YIGGPPPV	18.55	798.89	8	100	5	0	2
1187	ACDVFLR	11.48	881.61	7	294	1	1	29
1188	GGGNRSASSR	13.36	947.71	10	-30	5	0	29
1189	KPLDISSK	23.83	888.12	8	39	3	1	19
1190	DTTTDEFKK	16.3	1081.81	9	-48	2	3	8
1191	VPADVCK	17.29	788.42	7	118	2	1	9
1192	ACREYVSV	5.86	983.12	8	255	1	1	8
1193	GSAQMSQIV	10	920.78	9	260	1	0	29
1194	HGVAVAPK	2.31	778	8	173	4	0	15
1195	KGFAGM	9.6	610.42	6	192	3	0	29
1196	GAGIDTQR	16.52	818.41	8	74	3	1	29
1197	CGFKLHC	4.79	920.37	7	280	3	0	29
1198	SAGGGGGSPR	17.57	802.49	10	-29	7	0	4
1199	SCGGPHR	6.73	769.42	7	-8	5	0	29
1200	VSGMMANQGFGDFDR	14.51	1648.46	15	298	4	2	7
1201	AGCKPATGK	13.56	889.5	9	52	5	0	8
1202	IPSHGSK	5.7	726.04	7	28	4	0	29
1203	SEGPTMIQSLVSK	11.69	1377.47	13	234	3	1	5
1204	MGTGGMQGK	10.05	898.86	9	128	5	0	8
1205	RQAPGPAVR	8.87	950.89	9	28	5	0	29
1206	ANEDSA	10.05	606.5	6	-37	0	2	29
1207	IMLLLLMR	40.31	1019.49	8	621	1	0	29
1208	HNGKGGHK	10.45	833.3	8	-58	7	0	29
1209	SSIPAPSAEWLSAAVK	21.38	1613.43	16	367	3	1	15
1210	DAPPPANR	11.67	836.54	8	-153	4	1	29
1211	NDIEGGFR	50.22	907.83	8	71	3	2	15
1212	ILLVVGGGSAGAASR	17.73	1327.88	15	544	5	0	6
1213	DVEPLACK	16.25	932.32	8	108	2	2	29
1214	HAEAADTK	5.73	842.11	8	35	2	2	2
1215	SVLGSLLNMR	15.11	1105.27	10	389	2	0	29
1216	GDTGFPKPKEK	17.95	1202.9	11	-134	7	2	2
1217	ADNPAMYK	4.88	923.8	8	67	2	1	22
1218	NLSGADIGNLLQSK	19.72	1429.7	14	277	3	1	4
1219	QRDHAPV	19.06	823.3	7	0	3	1	29
1220	APMSEPYK	15.21	921.31	8	27	3	1	29
1221	EMGSG	3.78	481.19	5	38	2	1	29
1222	TIFGHER	20.29	859.14	7	175	3	1	29
1223	GRGGGSLFR	13.93	905.89	9	164	6	0	19
1224	TIIIILSSGK	27.06	1044.26	10	473	2	0	29
1225	VGIGSDFR	33.31	850.84	8	201	3	1	29
1226	DVHVPLRR	12.53	991.25	8	128	4	1	8
1227	GIMTTY	9.49	687.02	6	262	1	0	2
1228	GHAGALTSCK	21.03	1001.6	10	221	4	0	29
1229	AAPVDNAVAR	12.82	984.69	10	173	2	1	2
1230	VLIQNPKSSK	19.75	1112.6	10	132	3	0	29
1231	LTSLGQSVD	8.97	918.36	9	208	1	1	2
1232	INLAPGEK	27.22	842.22	8	109	3	1	21
1233	IISVSYYV	15.57	943.19	8	466	0	0	29
1234	HAMGSRR	14.75	814.22	7	90	4	0	29
1235	YPGTVMCPK	12.98	1052.24	9	160	4	0	29
1236	SNASSLAMNPIVVGAIKR	12.61	1842.95	18	490	4	0	25
1237	KKPSMPR	19.12	859.32	7	-83	5	0	29
1238	SCMGARNS	5.06	898.43	8	112	2	0	9
1239	ANSGSGSSSR	12.21	910.23	10	-26	3	0	2
1240	GARATE	4.75	604.53	6	50	2	1	8
1241	IDGGGRQL	36.48	814.85	8	117	4	1	13
1242	KMLLFSTDASFHYAGDGK	14.42	2004.44	18	468	5	2	14
1243	ITADGMMR	7.48	909.82	8	232	2	1	29
1244	VPTAPV	3.73	583.05	6	114	2	0	4
1245	EDSGNCMR	8.15	985.38	8	-10	2	2	2
1246	CGIIGGR	23.41	731.43	7	233	4	0	5
1247	NTDVSSNFAK	16.23	1082.42	10	86	1	1	7
1248	ACGFS	5.84	541	5	185	1	0	8
1249	MLPGVSPK	8.78	828.69	8	127	4	0	22
1250	LDLVSGLFR	44.54	1019.53	9	393	2	1	14
1251	AGVDLT	7.72	575.39	6	172	1	1	29
1252	HSTAECGGR	16.1	974.82	9	61	4	1	29
1253	VIGATVK	9.76	687.73	7	282	2	0	29
1254	TLGTSQAF	7.32	825.04	8	249	1	0	2
1255	TPHTQD	3.27	698.24	6	-77	2	1	29
1256	SGSGMMPR	9.06	839.03	8	78	4	0	9
1257	SAINVMFHVSAYSAR	15.25	1669.76	15	562	2	0	8
1258	ISGNHG	5.24	583.36	6	74	3	0	29
1259	IXXEKR	11	766.77	6	31	2	1	29
1260	GGDAGQVMR	14.96	906.85	9	112	4	1	29
1261	MTHIPH	12.84	750.9	6	156	3	0	29
1262	IVLGLES	10.54	730.73	7	333	1	1	25
1263	VNIMY	9.6	654.37	5	284	0	0	7
1264	DVDHEALVR	17.18	1053.98	9	143	2	3	29
1265	EYDVPEMER	19.34	1182.88	9	5	2	4	2
1266	NPVDKLSK	16.98	901.25	8	-7	3	1	6
1267	NIQVMGE	15.57	805.91	7	180	1	1	4
1268	GHINMTK	10.79	816.92	7	143	3	0	29
1269	DPGFKCR	19.1	880.57	7	11	4	1	8
1270	MTDMTA	4.12	670.21	6	160	0	1	4
1271	ALAHPSFVDV	10.31	1055.9	10	333	2	1	8
1272	AAASNVTGK	24.88	819.83	9	156	2	0	2
1273	MSFSPAVK	18.13	866.58	8	212	2	0	29
1274	GCAGAVSR	20.92	776.82	8	188	3	0	2
1275	DGDKGGSSAR	22.06	949.94	10	-116	5	2	29
1276	LYCDY	16.77	734.1	5	217	0	1	29
1277	QHGNTN	13.7	671.27	6	-45	2	0	14
1278	ITNSLKV	9.81	775.11	7	229	1	0	4
1279	DLIVKQGIEK	13.27	1142.66	10	229	3	2	14
1280	IICPNPR	15.46	869.12	7	113	3	0	29
1281	SSPSVAS	8.63	635.04	7	51	1	0	4
1282	GGVKMVNR	16.29	875.69	8	161	4	0	29
1283	AIQDHPV	9.43	779.32	7	113	2	1	2
1284	DGSNTHGLSGYR	28.05	1263.18	12	74	5	1	16
1285	TNGYSSK	12.16	756.37	7	15	2	0	29
1286	TNFGSRNTGK	20.38	1080.84	10	28	4	0	3
1287	SAGGMFMK	17.08	859.3	8	261	3	0	29
1288	KLLILDF	20.95	861.18	7	412	1	1	29
1289	IRLPANSGAK	12.64	1026.99	10	162	4	0	2
1290	GVIGMNSK	13.19	822.69	8	193	3	0	4
1291	NDHPG	3.48	538.4	5	-121	3	1	4
1292	ATGETPIAVMGEVR	17.57	1448.43	14	311	4	2	4
1293	SHEHDTSR	11.56	967.27	8	-81	3	2	29
1294	EIIDTS	19.41	677.57	6	120	0	2	7
1295	KHGMMV	14.7	703.04	6	209	3	0	29
1296	TIIIILVF	42.98	931.55	8	682	0	0	29
1297	DDMEVDT	16.09	823.04	7	-33	0	4	29
1298	ATGPVYR	12.27	764.67	7	133	3	0	29
1299	LLNEGGFR	45.63	905.85	8	221	3	1	12
1300	GGQSYIG	8.17	681.6	7	147	3	0	29
1301	TPPVASSGK	10.73	842.74	9	5	4	0	9
1302	MSESINKVSFFK	17.35	1433.41	12	329	2	1	5
1303	KVSTAA	8.04	575.48	6	143	1	0	8
1304	FSTEALFA	8.42	885.71	8	356	0	1	8
1305	DTSMVER	12.47	837.26	7	58	1	2	8
1306	IMLILFR	52.18	905.74	7	552	1	0	5
1307	RISAIHEMK	14.39	1101.61	9	248	3	1	14
1308	GAEVGHARGK	11.33	980.89	10	98	6	1	2
1309	LASSSTHR	9.26	858.58	8	130	2	0	29
1310	THAAAS	5.56	556.55	6	139	1	0	29
1311	MDSPKPPTPTSNNGDGSNR	12.81	1987.6	19	-330	8	2	2
1312	MVGGMTSK	5.83	825.43	8	209	3	0	9
1313	DAAKGSYPR	14.52	963.42	9	2	4	1	5
1314	IVNSSAWMR	11.98	1064.51	9	335	1	0	15
1315	DPASAMK	8.92	719.32	7	27	2	1	29
1316	HAAGYGPR	15.78	829.07	8	93	5	0	29
1317	MPTRGASTIHGMMK	18.06	1550.68	14	308	6	0	11
1318	GKGGDPK	8.38	657.83	7	-147	6	1	29
1319	AHLLLI	42.52	678.93	6	439	1	0	9
1320	GPIGEEARLK	20.63	1070.23	10	92	5	2	6
1321	SVNNSD	16.87	635.37	6	-45	0	1	29
1322	NRAAAS	9.87	588.59	6	76	1	0	14
1323	LNSLITMMAKDGVIEK	14.34	1794.69	16	505	3	2	29
1324	ESPATGPNGR	14.91	985.02	10	-116	5	1	5
1325	INLDGYDILL	24.64	1149.76	10	414	1	2	21
1326	TLIGALPD	8.05	800.72	8	246	2	1	14
1327	KEAKPASPVPR	15.74	1180.33	11	-76	6	1	8
1328	MPHAAMPCR	14	1085.83	9	181	4	0	4
1329	CLHGV	2.83	584.78	5	230	2	0	4
1330	GLRRPMTR	13.94	1001.53	8	96	5	0	6
1331	NTENVM	16.76	706.19	6	76	0	1	29
1332	EASGSMHK	28.29	846.15	8	59	3	1	29
1333	GICSCGIK	14.69	895.08	8	268	3	0	29
1334	DTGHGEIVLR	6.87	1096.28	10	193	4	2	29
1335	AALVSWK	17.94	774.45	7	324	1	0	29
1336	GEGGGGKFCK	20.34	997.07	10	72	7	1	29
1337	TESVVSVLHK	16.68	1098.45	10	282	2	1	2
1338	CGAYECVK	12.53	982.56	8	224	2	1	29
1339	TLMGPGK	23.74	719.01	7	115	4	0	29
1340	KIGGDDEK	20.86	859.46	8	-88	4	3	4
1341	GKHSSPV	12.22	711	7	5	4	0	9
1342	AAAARGILR	9.99	898.13	9	332	3	0	29
1343	HVIIPTK	21.27	806.73	7	226	3	0	27
1344	QPLPSY	5.72	705.7	6	53	2	0	9
1345	EAALAAAAAALR	11.58	1097.84	12	477	1	1	2
1346	IVSSPNS	8.51	703.11	7	86	1	0	29
1347	GQGSMDE	14.42	739.14	7	-27	2	2	29
1348	NELVALPLMSR	31.38	1241.94	11	358	2	1	9
1349	AHTGGN	4.91	557.25	6	34	3	0	29
1350	YMHGSSGI	5.33	866.85	8	234	3	0	8
1351	YGSLAAARLMR	7.76	1208.34	11	421	3	0	9
1352	TVMTGEGF	21.08	858.58	8	245	2	1	29
1353	AHKGG	3.45	468.37	5	26	4	0	29
1354	HVFGTPAK	2.11	857.3	8	169	4	0	8
1355	GAAMS	3.28	452.47	5	151	1	0	5
1356	KIMPSIK	11.84	832.12	7	175	3	0	2
1357	ITSPTSSPVK	19.06	1017.26	10	71	3	0	4
1358	TMSHLVAFAMDVKCK	13.94	1769.08	15	543	3	1	26
1359	GDQGP	4.48	473.27	5	-111	3	1	29
1360	KPNVELATK	11.59	999.88	9	76	3	1	2
1361	AIAHGDFK	21.49	857.55	8	211	3	1	29
1362	GKPEDVPVPSGTAR	16.94	1409.19	14	-60	7	2	28
1363	RYHECEVAVAFMR	13.51	1683.91	13	438	3	2	4
1364	AFSSLT	7.86	625.43	6	241	0	0	2
1365	AATDDE	10.81	621.3	6	-46	0	3	9
1366	IEGDAGER	23.02	846.13	8	9	3	3	9
1367	VINGGKAS	11.64	744.42	8	160	3	0	2
1368	EAPASGKF	21.72	807.25	8	77	3	1	29
1369	VGPTMHCSKR	6.45	1189.46	10	132	5	0	8
1370	SSAAAI	8.36	518.36	6	212	0	0	14
1371	LVSSSPF	9.36	736.06	7	212	1	0	29
1372	DVTVVPK	8.04	757.98	7	117	2	1	29
1373	HAQSEE	2.44	699.42	6	-28	1	2	8
1374	SEKAQFMR	26.32	997.46	8	132	2	1	14
1375	GTGYLCSCK	16.95	1044.54	9	243	3	0	4
1376	ELLGGGRFGR	8.32	1061.56	10	235	6	1	6
1377	ARIVSS	8.37	631.5	6	192	1	0	29
1378	HAQMDMHK	9.01	1014.87	8	117	3	1	2
1379	EVSIQAALAVARAQEAEMK	13.97	2030.31	19	513	2	3	25
1380	MIATMNLMR	14.31	1096.22	9	430	1	0	5
1381	KSTTPGHK	9.35	855.68	8	-63	5	0	14
1382	GETEAFVKG	21.74	937.93	9	145	3	2	29
1383	DGDGASTR	13.22	779.04	8	-75	3	2	29
1384	KSTVCPR	17.08	847.75	7	50	3	0	14
1385	RTSPPGGAP	21.87	839.54	9	-103	6	0	8
1386	SEAEDWDR	18.81	1006.75	8	-53	1	4	25
1387	DVHPTLLQSK	18.37	1137.94	10	152	3	1	2
1388	GRGDQTTK	13.32	863.55	8	-76	4	1	29
1389	DTVVEVP	8.09	757.97	7	109	1	2	29
1390	KEGVGL	12.85	601.92	6	119	3	1	29
1391	SENPTLILTLAPK	33.87	1397.03	13	278	3	1	29
1392	RDDVVDVMMK	17.15	1223.95	10	174	2	3	7
1393	YLRGLDT	16.11	837.55	7	201	2	1	6
1394	AINDEAVK	10.41	859.73	8	120	1	2	29
1395	QPPNAAAK	17.55	795.8	8	-30	3	0	8
1396	AGILEDMR	19.02	919.3	8	211	2	2	20
1397	SGSSPPALQPREAYDR	18.23	1731.03	16	-35	6	2	2
1398	AAADGGLEER	11.3	989.44	10	89	3	3	29
1399	HPDSNPV	15.94	765.21	7	-96	3	1	29
1400	FFYHLHTFN	12.27	1224.41	9	461	2	0	9
1401	DTESSS	4.9	625.18	6	-88	0	2	25
1402	GVPSYSR	15.72	766.06	7	69	3	0	14
1403	EHLKALFDALDK	16.22	1399.48	12	294	3	3	2
1404	FQDAGMS	19.8	754.18	7	145	1	1	4
1405	GRGGSS	6.15	520.99	6	-24	4	0	25
1406	RGVQST	24.71	647.93	6	60	2	0	29
1407	VLITQPCA	15.84	901.46	8	319	1	0	29
1408	VVAAESGRR	12.31	945.58	9	170	3	1	2
1409	EDIMITGSK	16.02	1010.16	9	171	2	2	2
1410	NPLTATKSI	17.26	945.3	9	161	2	0	2
1411	HGNQMA	8.7	673.24	6	85	2	0	29
1412	RGSDHSSK	11.13	874.75	8	-99	4	1	29
1413	MTELLMLFTDMQK	18.94	1633.81	13	520	1	2	4
1414	DVITKLHI	15.17	939.38	8	314	2	1	29
1415	AETHAS	9.84	614.71	6	67	1	1	2
1416	RGVGVAMT	17.46	806.46	8	266	3	0	29
1417	KMQGGDVSMLGR	21.18	1310.63	12	214	5	1	14
1418	GPVTGYYIK	6.67	998.11	9	245	4	0	29
1419	VLNMLIL	6.76	831.51	7	512	0	0	5
1420	GSSDLT	6.8	578.47	6	45	1	1	29
1421	AGSTPEQR	8.47	844.93	8	-52	3	1	29
1422	ITTTTPILVA	9.71	1028.42	10	418	1	0	29
1423	DAIIAACDK	15.03	976.79	9	237	1	2	29
1424	YGTLLIIL	53.23	905.36	8	565	1	0	29
1425	ASGRNPP	16.48	697.32	7	-98	4	0	8
1426	AQAVARA	15.48	685.09	7	216	1	0	29
1427	MLGHQSTKYQTFADAEK	10.3	1970.3	17	293	4	2	4
1428	GSHVV	1.99	498.52	5	155	2	0	5
1429	NIIEGGMR	60.63	905.87	8	199	3	1	2
1430	VANLAAAMANFPWGDR	15.06	1703.76	16	478	3	1	29
1431	SGGLIVNLALGWLVAK	21.77	1611.65	16	762	4	0	9
1432	SRGSMFA	6.01	771.55	7	191	2	0	29
1433	GPDENSSK	12.28	832.83	8	-193	3	2	29
1434	GGGMNHS	3.92	675.75	7	49	4	0	8
1435	VSHQKSMASR	10.76	1146.79	10	137	3	0	29
1436	AHIYAAK	15.57	774.17	7	270	2	0	29
1437	GWDPLAM	35.27	805.12	7	208	2	1	14
1438	LVGGGGPGM	4.56	743.54	9	201	6	0	29
1439	HLLARLHPT	11.17	1056.84	9	301	4	0	29
1440	AAAYAAMVAR	11.13	995.78	10	445	1	0	29
1441	SVVNPVMMVSSKTGAGIR	13.72	1849.62	18	479	5	0	29
1442	TYLSESNLAAAMITGSSAK	13.51	1930.95	19	518	2	1	1
1443	LATMEIKK	16.37	949.51	8	247	2	1	29
1444	GPLENPLLTK	14.13	1082.11	10	130	4	1	29
1445	YCNSQYVR	11.65	1090.02	8	194	1	0	4
1446	RGNGEDGSVR	10.88	1045.67	10	-71	5	2	29
1447	AMNSASR	5.92	750.82	7	104	1	0	6
1448	ILLIDNN	45.48	814.47	7	281	0	1	29
1449	QGHTGDT	11.69	715.46	7	-31	3	1	1
1450	RPLPMG	5.21	670.2	6	65	4	0	8
1451	ITSTAS	14.37	580.39	6	156	0	0	29
1452	HITFV	5.53	617.16	5	296	1	0	4
1453	ESVVDVAK	17.01	846.07	8	155	1	2	29
1454	DTTSKAPATK	16.16	1019.33	10	-31	3	1	5
1455	MNIGGEFR	40.92	923.2	8	200	3	1	21
1456	NTATTGVR	14.2	819.82	8	114	2	0	29
1457	SKMFIIMG	10.25	925.71	8	418	2	0	8
1458	CGGGKITR	22.26	847.58	8	124	5	0	5
1459	APPTAF	9.64	603.8	6	103	2	0	3
1460	YSSDPV	12.11	666.89	6	28	1	1	29
1461	ILNNTG	5.43	631.97	6	153	1	0	25
1462	MPGLRDKPGK	7.94	1113.41	10	-36	7	1	14
1463	GHVPGAAGK	15.22	794.47	9	97	6	0	2
1464	FACEPPLLNMR	25.99	1364.41	11	293	3	1	14
1465	AGSRTSTMSK	14.84	1040.4	10	89	3	0	4
1466	DIEEVPASG	14.36	916.01	9	48	2	3	3
1467	GGADLMMR	14.58	849.47	8	217	3	1	21
1468	SGIYNTNQFTVYCR	15.91	1723.32	14	391	2	0	20
1469	VSACVY	10.29	699.71	6	300	0	0	3
1470	LTDSDTDS	19.67	853.41	8	-52	0	3	2
1471	DLWTTITMG	9.01	1053.86	9	351	1	1	5
1472	GAPPPIIR	23.54	817.8	8	87	5	0	29
1473	DQLLLLLFR	35.78	1132.28	9	506	1	1	24
1474	LTDVVPLGEVSR	15.18	1283.88	12	284	3	2	29
1475	ANSGAGNR	11.83	746.64	8	7	3	0	29
1476	NLQNDLILILCKK	51.91	1583.33	13	468	2	1	11
1477	DPLIISGSK	31.95	929.97	9	161	3	1	25
1478	IIVFP	18.67	589.55	5	328	1	0	29
1479	MIIESS	26.01	678.18	6	231	0	1	8
1480	KLAEVGSVSSK	15.1	1104.07	11	198	3	1	21
1481	AAATNTQK	23.09	804.17	8	88	1	0	29
1482	IVFGSTK	5.54	751.11	7	260	2	0	25
1483	NANGSSKGR	16.15	889.31	9	-62	4	0	25
1484	FSNDPPK	17.64	804.97	7	-103	3	1	29
1485	LAMMLGYSTLSK	39.68	1331.02	12	523	2	0	8
1486	LPGVPVTL	17.5	796.35	8	267	3	0	4
1487	NESKMGN	17.26	796.45	7	-41	2	1	14
1488	GASIP	1.03	443.44	5	89	2	0	8
1489	ITEQIVRVNAK	19.86	1270.89	11	298	2	1	29
1490	EPNGG	1.74	472.66	5	-105	3	1	29
1491	AHGGP	7.43	437.35	5	3	4	0	29
1492	LIGFXXEK	22.81	927.64	8	242	2	1	29
1493	ALSAMIXEK	22.14	936.91	9	293	1	1	9
1494	TWIHSSK	12.31	859.53	7	184	2	0	29
1495	CCGLTMS	16.66	829.32	7	277	1	0	29
1496	SPDYGSK	15.78	751.45	7	-71	3	1	8
1497	AAASMCK	11.35	754.87	7	218	1	0	29
1498	GGPGGSMDR	11.74	849.54	9	-46	6	1	25
1499	QGADGTSK	10.81	762.44	8	-39	3	1	9
1500	GPVSLLQSK	24.21	929.3	9	181	3	0	29
1501	ITLSGT	11.8	591.3	6	217	1	0	29
1502	AMFEGG	17.18	627.4	6	184	2	1	4
1503	GASGRISEK	10.97	904.07	9	62	4	1	29
1504	ASGSYVR	22.18	739.65	7	156	2	0	25
1505	ATATEE	10.58	622.03	6	46	0	2	27
1506	TYTLTTPVAV	8.99	1064.8	10	359	1	0	14
1507	YATGHYTR	10.07	968.58	8	187	3	0	29
1508	GRGTME	16.71	667.01	6	42	3	1	29
1509	VASSAREMDDR	13.66	1253.34	11	53	2	3	4
1510	SGAHVLPRR	11.54	992.37	9	143	5	0	2
1511	TLDSMT	10.61	667.12	6	137	0	1	29
1512	WSPNPPYPAR	27.77	1183.86	10	-30	5	0	1
1513	TNSMCAK	12.41	827.17	7	121	1	0	9
1514	TLVMTLIR	18.11	946.91	8	455	1	0	25
1515	NSQRXIDSMQSSLDAEVR	16.64	2079.85	18	150	2	3	5
1516	ETSTNHAR	12.18	915.67	8	-3	2	1	29
1517	GPAIGSPR	11.98	753.68	8	29	5	0	8
1518	LSSSMT	10.17	625.31	6	169	0	0	29
1519	YAQTGSSK	25.92	840.52	8	74	2	0	14
1520	CFMSTHRNCYGVNR	13.04	1817.95	14	343	4	0	2
1521	CCSIPSSK	11.61	938.72	8	113	2	0	4
1522	HAMSLTTLAQIGVVLASRPDFK	8.18	2355.68	22	715	5	1	4
1523	VQSVLVNS	18.02	846.14	8	277	0	0	29
1524	WDSVKHPR	9.3	1023.69	8	38	4	1	15
1525	EGLVHYSAAK	13.63	1075.04	10	267	3	1	14
1526	AGSFGEHR	22.85	861.72	8	99	4	1	25
1527	EILGSMGLDTTYVIMR	16.98	1830.12	16	600	3	2	5
1528	DVITGASR	27.15	818.47	8	155	2	1	18
1529	LLRNQPTESR	19.33	1213.76	10	59	3	1	14
1530	KIAHMLLMR	36.75	1128.02	9	453	3	0	2
1531	GHTDT	10.2	531.27	5	-21	2	1	2
1532	INAMS	9.32	551.12	5	181	0	0	14
1533	GKVVNFS	21.79	751.88	7	196	2	0	14
1534	HALILD	41.59	681.21	6	287	1	1	8
1535	GTGKSEK	12.53	707.03	7	-69	4	1	8
1536	GRLVGATTR	9.92	929.67	9	212	4	0	7
1537	EYSGCK	7.09	743.38	6	53	2	1	29
1538	AVVMHAPR	10.13	880.4	8	256	3	0	29
1539	TLLGMGDGDTDSE	12.8	1327.05	13	93	3	4	8
1540	MTLKFGVIGTGAIGR	20.03	1521.82	15	575	6	0	25
1541	LVPMGGISK	16.35	901.54	9	272	4	0	7
1542	LNGGAPN	9.06	641.8	7	36	3	0	29
1543	ARVSGLSVEIDGAA	18.8	1345.36	14	361	3	2	5
1544	EATASLVR	16.7	846.48	8	218	1	1	9
1545	SSVGV	4.29	449.61	5	142	1	0	29
1546	LPSPSRPMR	23.9	1056.58	9	-5	5	0	5
1547	NPLHSS	5.94	655.01	6	21	2	0	29
1548	KSNDMQN	5.81	852.87	7	-75	1	1	29
1549	GSAPAGVRS	10.34	802.21	9	88	4	0	8
1550	VHLTGDGDK	16.31	941.47	9	61	4	2	29
1551	AGGHTR	16.9	599.13	6	48	4	0	29
1552	GGVVDRGSR	14.77	902.96	9	64	5	1	4
1553	EGMTAEMDR	13.45	1056.45	9	71	2	3	29
1554	SASTSNRNFENR	12.04	1382.9	12	-4	2	1	20
1555	AGMLAHSSGK	21.18	957.13	10	228	4	0	4
1556	RWHASM	10.47	787.93	6	201	2	0	29
1557	NPPMLGTALGR	13.31	1127.43	11	188	5	0	29
1558	SQHPMTK	13.11	843.84	7	11	3	0	2
1559	MKSASAY	9.18	772.54	7	186	1	0	8
1560	VAVVDPLHGVR	16.71	1161.7	11	335	4	1	4
1561	NESGG	1.14	462.31	5	-64	2	1	22
1562	ALEESNYELEGK	85.76	1381.43	12	118	2	4	7
1563	YLDGLTAER	33.28	1039.12	9	211	2	2	14
1564	NVINSF	8.92	693.75	6	214	0	0	13
1565	AHVMNMGP	13.31	872.93	8	199	3	0	7
1566	AINKGXAHR	17.48	938.49	9	124	4	0	4
1567	EIEEFSLQKNINFK	27.86	1739.13	14	285	2	3	29
1568	DRGSSQSSFR	7.45	1126.15	10	-13	3	1	29
1569	AHSSSR	6.09	645.51	6	20	2	0	2
1570	ESSGG	9.6	437.02	5	-41	2	1	6
1571	DSANEAVD	12.13	820.63	8	-16	0	3	29
1572	ATHGSFR	9.66	775.25	7	143	3	0	2
1573	DILANKAS	18.28	831.37	8	167	1	1	29
1574	DPXXR	13.23	608.57	5	-115	2	1	29
1575	VSLMLDLMG	19.76	978.22	9	455	1	1	4
1576	APDPASFR	11.75	860.38	8	16	3	1	29
1577	ADELNELMAK	22.07	1132.59	10	182	1	3	2
1578	AEGGMD	4.55	596.11	6	29	2	2	8
1579	DNAAS	7.94	476.23	5	-6	0	1	29
1580	TAYSGK	15.98	625.81	6	89	2	0	29
1581	AHYSA	5.45	548.62	5	148	1	0	1
1582	YSGPV	2.86	523.15	5	88	2	0	29
1583	GASAYR	7.97	625.63	6	126	2	0	29
1584	KITVMTP	6.68	788	7	206	2	0	4
1585	KTPTP	6.07	542.37	5	-89	3	0	29
1586	DNGYTPP	5.01	762.53	7	-99	3	1	8
1587	GSMEHR	7.58	715.52	6	32	3	1	4
1588	DDALMTVMK	20.15	1040.16	9	242	1	2	6
1589	QNSPATV	18.99	716.92	7	41	1	0	29
1590	NPSNVTLK	17.76	871.69	8	56	2	0	29
1591	ALVIEGPLDVAR	8.41	1253.73	12	381	3	2	29
1592	VLLWENLEKPR	25.96	1396.92	11	291	3	2	29
1593	GVGTTPAK	8.9	729.24	8	74	4	0	29
1594	DNGSFINIR	18.08	1035.53	9	168	2	1	25
1595	ITEMPK	8.13	719.02	6	86	2	1	8
1596	ASTVYR	9.58	697.54	6	174	1	0	8
1597	MSAPPNQHPGGPDMR	11.34	1607.42	15	-99	8	1	4
1598	ATPTQED	20.04	760.87	7	-75	1	2	29
1599	SYMQSSTPMDXANR	15.97	1590.17	14	97	2	1	25
1600	SPFGSS	12.47	581.06	6	39	2	0	4
1601	GGIIISQK	37.74	814.42	8	259	3	0	29
1602	RYLDMLNG	36.88	981.47	8	234	2	1	29
1603	QHSSDGSLK	18.78	959.25	9	2	3	1	25
1604	YLQDMMGKVPDTIPK	18.15	1767.45	15	238	5	2	4
1605	IAPGG	4.33	415.18	5	94	3	0	29
1606	CVANTAFAK	11.38	980.95	9	310	1	0	29
1607	NEKMNQS	14.49	851.08	7	-51	1	1	14
1608	AAAPFQAVR	12.66	931.14	9	270	2	0	9
1609	GYTSREF	5.76	859.12	7	126	2	1	29
1610	SQQAVPGRS	11.08	929.02	9	27	3	0	29
1611	ASSGVNPAMQPASSLVPLR	15.42	1897.68	19	333	5	0	2
1612	DAAPGAGS	4.13	644.85	8	17	3	1	29
1613	AAHIN	5.55	526.45	5	161	1	0	8
1614	NVMSALPKA	14.53	946.81	9	227	2	0	29
1615	DGALASGK	15.98	718.75	8	96	3	1	14
1616	AVAGDTD	9.78	648.44	7	61	1	2	8
1617	ILLLLET	51.74	814.56	7	469	0	1	29
1618	KFSGLYR	19.36	870.88	7	218	3	0	29
1619	AGVHGDRK	15.67	839.92	8	33	5	1	19
1620	RFGTSISR	32.6	924.78	8	174	3	0	29
1621	WYGPNDPVK	19.22	1076.28	9	38	4	1	5
1622	EGHAS	1.28	500.96	5	13	2	1	8
1623	DVLLICAK	16.47	930.88	8	381	1	1	4
1624	AHLILEPVSR	33.11	1134.5	10	322	3	1	14
1625	HLQESLI	17.87	839.31	7	255	1	1	2
1626	HVMACK	15.29	761.37	6	225	2	0	29
1627	GVANILVR	24.08	841.63	8	347	2	0	1
1628	GXSTEGVPESMR	16.32	1297.43	12	31	4	2	22
1629	FLXICRN	22.3	923.69	7	303	1	0	29
1630	AAASATRR	18.64	801.37	8	144	2	0	29
1631	AGESAGKAMSR	14.66	1080.68	11	119	4	1	1
1632	EIVASEIWYEER	17.03	1517.64	12	332	1	4	4
1633	GGVGAMLAR	33.53	829.71	9	315	4	0	5
1634	GRDTGMD	10.84	766.22	7	-37	3	2	20
1635	QVLGDVVAK	19.34	928.8	9	278	2	1	4
1636	LITVQAENALR	86.48	1228.05	11	381	1	1	17
1637	TNAAVDMEK	12.49	977.5	9	108	1	2	29
1638	RLMADHMG	8.11	945.48	8	225	3	1	29
1639	AAANGTH	20.7	641.12	7	116	2	0	29
1640	LDSASKGDT	8.96	894.02	9	8	2	2	8
1641	AVGPN	4.41	457.96	5	43	2	0	29
1642	INNGH	11.2	553.58	5	51	2	0	29
1643	AHNII	29.44	566.37	5	219	1	0	29
1644	DMGSLSK	8.77	752.53	7	83	2	1	4
1645	GGPTTSVFK	29.08	892.78	9	128	4	0	14
1646	AARSSGSK	16.41	764.24	8	30	3	0	25
1647	SHTGG	11.63	459.21	5	16	3	0	29
1648	KPIET	14.45	586.32	5	12	2	1	14
1649	PPVSAKK	8.28	727.22	7	-26	4	0	8
1650	KAGTYT	6.75	640.67	6	107	2	0	8
1651	AGSVTRHR	14.32	882.36	8	105	4	0	8
1652	KTTGT	5.87	508.25	5	16	2	0	4
1653	GKNAS	14.54	476.26	5	-15	2	0	29
1654	KSGGS	4.53	436.23	5	-33	3	0	2
1655	GRSIPMK	8.9	804.77	7	85	4	0	4
1656	APTAH	7.3	495.58	5	57	2	0	29
1657	GRGGAS	13.72	503.26	6	22	4	0	9
1658	LPKGGGGPK	24.34	811.06	9	-41	8	0	11
1659	EESAPAAV	8.53	772.84	8	86	1	2	29
1660	DANFSFFK	11.56	974.68	8	230	1	1	17
1661	AGIIACK	35.08	733.06	7	306	2	0	9
1662	HEAAIDPRWAALR	13.99	1506.33	13	305	4	2	8
1663	HTVGGMER	6.14	886.03	8	126	4	1	3
1664	AARAAEE	21.08	717.33	7	88	1	2	29
1665	ALQALPPMPAIFK	14.93	1412.22	13	419	4	0	4
1666	EPIIEK	26.24	729.17	6	67	2	2	29
1667	GNSCG	5.43	494.02	5	16	2	0	29
1668	ARGPNXP	7.7	681.31	7	-93	4	0	29
1669	AASPAPAPVTSAPKARPIAAR	19.06	1998.98	21	225	8	0	7
1670	LIEQTTRALMDAIDR	24.14	1745.87	15	395	2	3	2
1671	TMTASIIDGKEIAK	12.32	1494	14	342	3	2	29
1672	ITEHLAAAK	14.32	952.92	9	286	2	1	29
1673	CILLANKK	25.55	958.53	8	309	2	0	4
1674	KSADMV	10.98	649.52	6	108	1	1	4
1675	NVVMMMA	9.42	843.48	7	387	0	0	2
1676	VDLNSTKDR	18.46	1048.61	9	6	2	2	22
1677	NVHVGHMLK	23.62	1034.97	9	288	4	0	29
1678	FARTSPLGTGYHPK	19.06	1532.97	14	201	7	0	29
1679	ILILGANT	24.43	814.79	8	418	1	0	25
1680	GSSAS	1.24	409.13	5	26	1	0	29
1681	GPQGPPPA	14.94	721.32	8	-153	6	0	29
1682	GGDDW	2.44	549.05	5	-13	2	2	25
1683	APNGPK	9.11	583.43	6	-102	4	0	8
1684	MQWNSXTFQQALLDPR	15	1921.49	16	341	2	1	9
1685	KGAVNSAK	17.73	774	8	79	3	0	14
1686	IVHGSNFK	17.77	901.64	8	227	3	0	29
1687	EEFDEMVR	17.02	1070.96	8	88	1	4	4
1688	GNVNIHPMR	14	1053.11	9	141	4	0	3
1689	EIIIFR	28.45	791.23	6	352	1	1	17
1690	AHGAP	4.14	452.02	5	44	3	0	14
1691	DTGHTAK	12	729.32	7	-3	3	1	29
1692	VSAFG	11.97	481.25	5	212	1	0	9
1693	FAMHSSMK	14.63	954.27	8	264	2	0	29
1694	GDAAH	1.89	470.53	5	35	2	1	29
1695	KEIGEGGER	10.09	974.6	9	-31	5	3	29
1696	NFGAHGAY	16.35	836.79	8	225	3	0	29
1697	RVGTAS	4.66	588.98	6	111	2	0	29
1698	MKYVGDIENLIPNGK	22.4	1690.65	15	274	5	2	4
1699	SASNSFSR	45.4	853.78	8	79	1	0	29
1700	MQVHLAHK	13.18	978.7	8	271	3	0	8
1701	GYPAG	1.93	464.05	5	58	3	0	29
1702	AHGGI	14.74	453.33	5	148	3	0	29
1703	IIWLVNHSK	8.81	1108.91	9	420	2	0	8
1704	DKVAGYSK	25.55	867.16	8	74	3	1	16
1705	KVVPAEGEAT	19.86	1000.44	10	116	3	2	29
1706	AEGMN	14.45	520.74	5	56	1	1	14
1707	SPAAN	12.34	459.23	5	3	1	0	9
1708	APAEAP	28.03	555.82	6	0	2	1	2
1709	XDIMG	4	546.71	5	118	1	1	14
1710	STLNDLLVRNSMK	12.93	1506.39	13	296	2	1	5
1711	NAPAVAAAR	18.43	840.61	9	193	2	0	29
1712	GMSTSK	9.41	611.26	6	54	2	0	1
1713	AKHGDS	10.13	613.34	6	-34	3	1	29
1714	PAPVIR	8.9	652.56	6	110	3	0	29
1715	IAYQSGNR	11.92	908.51	8	146	2	0	29
1716	NPFKA	14.14	577.06	5	44	2	0	14
1717	EGGAHDR	8.57	742.12	7	-51	4	2	14
1718	GSAAN	4.85	419.05	5	49	1	0	2
1719	EMVHEG	6.67	717.08	6	96	2	2	29
1720	SLAISDDIAVTLK	17.97	1345.54	13	420	1	2	1
1721	KAATY	3.7	553.27	5	135	1	0	29
1722	KVLGXIQI	30.25	906.85	8	338	2	0	5
1723	IMLGLTY	25.04	807.96	7	443	1	0	9
1724	SMINLVIMFGLLMNMIK	18.86	1999.61	17	976	2	0	6
1725	KXAEFTH	9.93	833.39	7	108	2	1	29
1726	GNIES	11.16	518.72	5	35	1	1	29
1727	KVPVPSTTAK	7.6	1027.81	10	76	4	0	5
1728	VLDGFAAGNPPNPGPQIDR	15.88	1934.93	19	80	8	2	28
1729	SEDSGYK	14.32	786.39	7	-56	2	2	29
1730	GGTKPYR	5.58	777.42	7	-7	5	0	2
1731	RVVVQLMR	6.11	1017.42	8	361	2	0	29
1732	NPASS	7.53	476.43	5	-43	1	0	29
1733	SEGNDS	3.19	607.03	6	-124	1	2	2
1734	IIIVGAPK	23.82	809.47	8	345	3	0	29
1735	GAGTEVMR	5.07	836.8	8	159	3	1	29
1736	GHILVAK	14.18	738.14	7	298	3	0	5
1737	IDADD	10.65	547.36	5	-25	0	3	29
1738	AARAAER	5.71	743.9	7	105	2	1	8
1739	YVGQEKLAPAESWASIMSAK	17.05	2182.57	20	491	4	2	2
1740	SYINTDMDVILGRMLGR	19.68	1968.87	17	521	4	2	27
1741	VIASYCA	14.72	784.07	7	364	0	0	2
1742	HAEAAGVR	12.53	809.13	8	162	3	1	29
1743	MAPTILIAGATGNTGR	21.1	1559.19	16	443	5	0	29
1744	GIGNAP	9.16	528.85	6	66	3	0	29
1745	GPVVG	9.12	428.33	5	106	3	0	4
1746	GYTVSDVIMVDSMRK	14.59	1733.66	15	394	3	2	24
1747	AHIPTPIK	9.68	877.72	8	145	4	0	4
1748	DPDDFR	23.4	763.09	6	-125	2	3	14
1749	KAAFTLGK	8.04	834.14	8	246	3	0	14
1750	SEHTXES	4.94	789.27	7	-51	1	2	29
1751	KAGSN	12.04	475.8	5	-15	2	0	29
1752	YFYMALMAYKK	21.62	1445.43	11	570	2	0	4
1753	CFECG	13.02	673.02	5	167	1	1	2
1754	ARTVEVSSGGGAIK	9.4	1330.71	14	268	5	1	8
1755	GRPFY	16.75	641.14	5	103	3	0	29
1756	APAIIVR	28.82	739.75	7	296	2	0	3
1757	ASLPYSNK	7.08	880.83	8	94	2	0	29
1758	AYGAGQTM	11.04	815.2	8	222	2	0	29
1759	MITLIKRPQPSK	19.08	1427.09	12	215	5	0	4
1760	THAAEF	1.26	675.76	6	172	1	1	4
1761	LRVMGNV	15	788.54	7	281	2	0	8
1762	GDVGP	1.53	444.98	5	-25	3	1	29
1763	AAGVTPGLVR	15.93	940.89	10	284	4	0	22
1764	FFAAAS	4.35	613.08	6	318	0	0	6
1765	SKHSDGSSK	14.38	932.84	9	-113	4	1	14
1766	GRDSG	11.62	490.22	5	-74	3	1	9
1767	LMFCGPNK	8.14	982.73	8	223	3	0	29
1768	WDNSPV	7.92	717.46	6	39	1	1	8
1769	DVGFVDQGR	15.89	991.57	9	118	3	2	29
1770	NRMISTAK	10.93	936.67	8	157	2	0	4
1771	FGSSGTDR	16.2	827.27	8	34	3	1	14
1772	IIIGASK	25.2	701.31	7	310	2	0	29
1773	GAASGN	12.27	476.31	6	49	2	0	27
1774	MVCRGMK	14.11	898.15	7	236	3	0	4
1775	GSSQSEFSNK	23.53	1070.14	10	-12	2	1	8
1776	SVASSGQVVR	19.52	990.72	10	230	2	0	29
1777	GLAGATRASLFAELGSFNSK	17.38	1997.71	20	557	5	1	8
1778	AALRQAWALAPGESFR	11.19	1743.72	16	476	4	1	5
1779	VAKLIAANPT	10.74	996.78	10	311	2	0	14
1780	QGGHVAK	12.81	695.3	7	92	4	0	29
1781	FGAVSVLLR	30.56	960.93	9	468	2	0	29
1782	VDGPPK	13.07	612.93	6	-94	4	1	8
1783	DLPQGDGXA	20.67	868.52	9	-28	3	2	2
1784	EEMGSR	10.35	723.72	6	-7	2	2	5
1785	AGVMG	3.49	435.69	5	191	2	0	29
1786	AIAYLNKTK	11.13	1020.91	9	280	2	0	8
1787	AHING	4.36	512.53	5	120	2	0	29
1788	AIHDSGQK	13.91	856.31	8	55	3	1	22
1789	TIAGESIEK	26.13	948.19	9	162	2	2	29
1790	DSYAGAH	3.84	719.96	7	93	2	1	4
1791	AHIID	22.54	567.78	5	192	1	1	29
1792	AVVGSADYR	18.8	937.16	9	223	2	1	29
1793	DAMSHDGMK	11.92	1023.29	9	59	3	2	8
1794	APGHTG	11.78	539.41	6	16	4	0	25
1795	AETHTAAK	6.07	828.35	8	103	2	1	29
1796	REEAFGLLK	14.99	1061.59	9	236	3	2	29
1797	SSIRLYQMK	11.86	1140.34	9	276	2	0	8
1798	SGVGY	4.49	482.02	5	134	2	0	29
1799	ATKPATPPR	15.83	939.14	9	-67	5	0	29
1800	IITDS	23.45	547.34	5	151	0	1	29
1801	AGGMAT	7.82	507.68	6	169	2	0	29
1802	AGVRAPVR	13.17	824.09	8	160	4	0	29
1803	GGPAYR	9.88	619.44	6	44	4	0	29
1804	GNGPN	17.35	459.3	5	-102	3	0	2
1805	CALSTCK	11.64	839.63	7	221	1	0	14
1806	ITVDESKR	15.69	948.11	8	60	2	2	14
1807	ENLHASKK	18.85	927.26	8	36	3	1	29
1808	DEGSPGK	3.09	690.67	7	-160	4	2	8
1809	MINSMIIGSEVVSMLPK	16.05	1881.1	17	625	3	1	2
1810	GPRTGVMA	8.16	804.77	8	144	4	0	29
1811	AARVPEHR	14.45	936.53	8	61	4	1	25
1812	DPISGSK	25.94	703.34	7	-35	3	1	29
1813	DHGTGHET	15.61	853.37	8	-44	4	2	29
1814	APVTDADR	22.29	844.18	8	1	2	2	5
1815	KGISAE	1.91	603.87	6	81	2	1	29
1816	NDDPDQA	27.43	773.15	7	-208	1	3	29
1817	VLKEATNSK	15.16	989.42	9	117	2	1	21
1818	VPAPAG	8.86	511.94	6	66	3	0	4
1819	LNSRSS	9.92	662.66	6	40	1	0	29
1820	GFTSGFAVK	23.25	913.32	9	302	3	0	27
1821	ILSSAVASK	19.64	876.2	9	316	1	0	29
1822	GYTST	9.26	528.79	5	84	1	0	29
1823	ESYKGSGK	22.47	855.86	8	-24	4	1	25
1824	RSTAT	18.45	536.47	5	48	1	0	25
1825	GSTANK	8.53	577.07	6	-2	2	0	29
1826	QLTNIDIQQHQK	46.37	1466.36	12	170	2	1	8
1827	VGGKVAR	9.73	687.67	7	156	4	0	29
1828	VVAIAIGASMSRIIVIIK	12.32	1853.44	18	972	3	0	5
1829	EFSMPV	12.36	708.92	6	168	1	1	6
1830	HALLLLD	29.48	794.17	7	382	1	1	8
1831	DVNSDMR	9.88	837.12	7	-7	1	2	9
1832	AGSRY	6.85	553.03	5	85	2	0	5
1833	MSTLMDHDTGR	16.12	1280.14	11	150	3	2	14
1834	DVVDLTLLGSPR	23.1	1283.93	12	281	3	2	29
1835	SFDSSQYGGAPLLGLR	16.26	1668.21	16	355	5	1	2
1836	TVPGPRPAR	25.67	950.38	9	-36	6	0	6
1837	GGLLLLFR	47.94	887.75	8	474	3	0	8
1838	MQQPMLEQSITIINK	12.89	1790.23	15	392	2	1	8
1839	VDNVITINPGSLR	28.41	1396.95	13	284	3	1	7
1840	DTSGFSGR	7.53	825.58	8	34	3	1	29
1841	AAAIN	9.22	459.23	5	194	0	0	29
1842	AGDLAAVR	6.21	771.29	8	227	2	1	29
1843	APSSNK	10.25	603.06	6	-66	2	0	29
1844	NVLNTDHK	12.36	941.5	8	60	2	1	29
1845	AERPA	8.8	542.59	5	-9	2	1	8
1846	MIIIIMR	29.33	905.65	7	530	1	0	8
1847	FHIMDR	2.4	835.54	6	212	2	1	14
1848	SSSMFAGLGRR	6.12	1185.41	11	269	4	0	29
1849	ATQNYT	19.59	696.83	6	92	0	0	29
1850	SGSKEVEELK	17.75	1104.96	10	24	3	3	8
1851	VSMRTNMGK	24.2	1023.03	9	167	3	0	29
1852	AKAAFE	4.78	635.49	6	169	1	1	29
1853	EALMRTLHG	15.6	1044.52	9	285	3	1	14
1854	AIDNAGYK	17.1	851.16	8	138	2	1	14
1855	HAAIICK	13.96	811.8	7	314	2	0	8
1856	HVTVNKPV	14.48	894.34	8	152	3	0	2
1857	AGSKC	15.39	523.23	5	62	2	0	29
1858	GTVVPEYR	27.26	920.22	8	137	3	1	29
1859	QGGVAAMEER	10.09	1063.29	10	146	3	2	5
1860	GAPLEHR	18.93	778.1	7	55	4	1	21
1861	AVGVA	6.09	415.17	5	234	1	0	29
1862	GASPYR	4.16	650.58	6	39	3	0	9
1863	GASTYTL	15.25	713.43	7	222	1	0	29
1864	GRMANFL	19.18	808.6	7	270	2	0	29
1865	KYCVSAK	15.7	855.03	7	178	2	0	2
1866	DEEAAGK	9.84	719.34	7	-58	2	3	8
1867	KPPKPEFGK	15.58	1028.22	9	-138	7	1	2
1868	XIVBFR	11.33	749.24	6	261	1	0	2
1869	CSTGA	3.41	495.14	5	98	1	0	29
1870	ATGKGAAASGK	16.32	917.85	11	126	5	0	2
1871	KLNDMGN	30.61	807.02	7	37	2	1	8
1872	PVTSIQK	13.55	773.19	7	104	2	0	2
1873	VIVAGSPK	14.09	770.89	8	218	3	0	29
1874	VPGGV	6.59	428.38	5	106	3	0	29
1875	ALGHSGQK	8.77	798.38	8	108	4	0	29
1876	VAMVTMK	6.6	795.47	7	331	1	0	29
1877	LNIISHLLAR	42.63	1149.46	10	491	2	0	17
1878	XCGIVP	24.99	705.08	6	178	2	0	14
1879	IVITGGLTK	11.5	902.94	9	374	3	0	29
1880	SITDLISKDDAAK	17.76	1377.89	13	169	2	3	29
1881	GFEFGIL	6.33	783.76	7	365	2	1	8
1882	GAATQPA	9.21	614.48	7	80	2	0	2
1883	LYGGGLDVS	14.39	881.56	9	273	3	1	29
1884	DHPRGPV	7.48	777.91	7	-77	5	1	8
1885	QALKESDYVIGYK	17.82	1514	13	292	3	2	2
1886	GAPRPALILGFPVGFVGAAESK	16.54	2154.45	22	598	9	1	20
1887	EYCSV	9.78	656.38	5	152	0	1	29
1888	NYSVP	11.48	578.89	5	60	1	0	29
1889	GRNAGMK	3.79	732.45	7	50	4	0	29
1890	DDILLPGQKAMQTGTR	28.73	1761.92	16	221	5	2	2
1891	SGMMFSK	18.71	818.15	7	215	2	0	29
1892	GAMGKMCK	22.45	914.22	8	192	4	0	4
1893	PKGFSGK	6.33	720.67	7	3	5	0	29
1894	MGMEEPPNSALPSASDGRG	16.82	1933.69	19	15	7	3	25
1895	GLHVC	7.57	585.41	5	230	2	0	2
1896	GGGASAHPQREPK	36.39	1290.21	13	-85	8	1	25
1897	GVGSAMLDK	5.19	894.2	9	205	3	1	14
1898	VNGGGTDITKGR	12.95	1175.02	12	81	6	1	6
1899	SPGPGAIK	9.99	725.58	8	20	5	0	29
1900	GYSTASR	35.27	742.73	7	93	2	0	2
1901	LKLTGHL	14.56	782.22	7	289	3	0	29
1902	AAAGFASK	8.14	721.31	8	236	2	0	2
1903	ANGDGSGK	20.48	705.31	8	-70	4	1	14
1904	PDGGFR	18.41	648.84	6	-15	4	1	4
1905	GENGKP	13.5	600.18	6	-128	4	1	29
1906	IVVGNM	7.87	648.89	6	297	1	0	29
1907	EGREALPPK	18.19	996.4	9	-53	5	2	29
1908	GAMGCGEK	10.47	824.87	8	110	4	1	8
1909	QAVEHPSKS	10.78	983.09	9	5	3	1	29
1910	DSAAN	11	476.21	5	-6	0	1	29
1911	TIYVYR	16.02	813.81	6	300	1	0	4
1912	KIIFTLVILLLMR	33.36	1588.2	13	911	2	0	4
1913	SAMEPGSGVR	9.34	1005.94	10	90	4	1	14
1914	GRIGT	12.4	503.25	5	98	3	0	29
1915	MGVLWSPAEK	9.55	1132.86	10	280	3	1	8
1916	EASAAGGK	15.85	691.05	8	64	3	1	4
1917	GDMMGAFYK	9.22	1035.83	9	274	3	1	29
1918	MNNLEECK	27.43	1037.13	8	79	1	2	2
1919	FSKCSYCK	16.27	1080.46	8	205	2	0	29
1920	LGLNFRAIVGDGGAMGGK	16.32	1732.37	18	505	8	1	4
1921	KILLLCAK	27.9	958.08	8	434	2	0	8
1922	AGGTDS	4.94	506.9	6	-6	2	1	29
1923	IKALIGG	9.13	670.98	7	313	3	0	29
1924	DVFSCK	6.53	754.67	6	142	1	1	29
1925	KEYPMYG	12.64	887.36	7	100	3	1	29
1926	GHTECMK	13.79	879.27	7	90	3	1	1
1927	VMDFKMCK	14.52	1073.18	8	272	2	1	29
1928	NSTLSSLM	17.06	869.1	8	238	0	0	29
1929	GVAFVDK	48.49	734.6	7	215	2	1	2
1930	LVVDVTYK	8.07	935.63	8	323	1	1	29
1931	TMSVGGEANPTGR	25.42	1293.75	13	93	5	1	2
1932	LPLLSQEMAKMIHF	10.85	1673.23	14	572	3	1	20
1933	DPSIGHK	10.32	752.56	7	-22	4	1	29
1934	AIRGCFK	11.51	851.04	7	252	3	0	29
1935	SKINAPK	12.44	757.08	7	15	3	0	29
1936	MGACGSKK	19.26	853.36	8	113	4	0	14
1937	MHLLTTDTFSLEVLIK	23.04	1876.13	16	670	2	2	21
1938	AVVNGSSAAAVVSSR	14.25	1374.65	15	406	2	0	2
1939	ADTSS	9.39	481.25	5	-11	0	1	4
1940	NGAEGENQVMK	11.76	1192.23	11	40	3	2	29
1941	VVEGTANH	6.59	826.19	8	155	2	1	16
1942	DAAADK	4.18	588.92	6	-10	1	2	29
1943	AKSES	6.04	520.56	5	-23	1	1	29
1944	AHILL	30.5	567	5	342	1	0	29
1945	ARIES	11.24	574.18	5	90	1	1	8
1946	IIAHAGIASR	10.13	1008.7	10	409	3	0	8
1947	IPAMSX	8.86	647.41	6	163	1	0	14
1948	LTYGLPVSNPMLSDIKR	12.08	1920.81	17	394	5	1	9
1949	FEERFASK	15.25	1014.92	8	137	2	2	29
1950	TDGVAGR	4.66	675.36	7	61	3	1	29
1951	NGVAVTLFK	15.13	948.01	9	352	2	0	14
1952	FFEVPAR	22.65	865.19	7	226	2	1	20
1953	EEGGFMGAIR	13.58	1083.04	10	238	4	2	12
1954	VADDAGMMT	11.15	940.81	9	209	1	2	29
1955	AHLPQHE	9.45	832.36	7	67	3	1	4
1956	VDVVQSGGQVS	10.25	1074.76	11	219	2	1	3
1957	ASLIMF	14.61	698.93	6	406	0	0	8
1958	EGNAS	4.19	476.26	5	-23	1	1	29
1959	IDSVGRGFE	10.51	980.37	9	170	3	2	14
1960	DPTLGDATR	18.08	945.1	9	-6	3	2	29
1961	GAAAQDFR	4.45	835.1	8	144	2	1	8
1962	DTHDAIR	12.49	828.34	7	37	2	2	4
1963	GXSANP	5.09	583.34	6	-38	2	0	8
1964	GSSATSSSSGK	21.85	955.82	11	1	3	0	29
1965	TGGMGK	5.73	550.63	6	64	4	0	3
1966	IVSNAS	23.51	589.69	6	178	0	0	2
1967	LEAPV	1.83	528.72	5	137	1	1	29
1968	ASSAPGPGPAR	15.24	967.02	11	-39	6	0	4
1969	LHEGPAV	17.72	720.92	7	145	3	1	18
1970	LNGGLPMVAK	16.95	1016.75	10	288	4	0	2
1971	AAGTDYDR	20.11	867.79	8	34	2	2	4
1972	AEALITALR	18.59	956.6	9	384	1	1	9
1973	ITTLDQLER	16.28	1088.98	9	209	1	2	29
1974	SKVMASLGR	17.18	963.8	9	241	3	0	29
1975	MKLXPVMR	8.5	1017.93	8	238	3	0	2
1976	IDIVIIATSSSLERVSPTIK	21.35	2143	20	622	3	2	29
1977	APAAAGPK	10.84	681.83	8	49	4	0	29
1978	GPGLPMLR	8.89	839.9	8	162	5	0	2
1979	GMANGSK	17.06	663.39	7	59	3	0	29
1980	GPDGMAAAAK	7.27	889.1	10	114	4	1	29
1981	NTATSKTTT	31.17	925.49	9	50	1	0	25
1982	NEEAS	10.8	548.46	5	-54	0	2	2
1983	DKTEXE	18.14	752.68	6	-127	1	3	29
1984	SQGNASMLTR	25.16	1080.81	10	163	2	0	2
1985	DMGAPPRDK	8.59	1003.33	9	-124	5	2	29
1986	FIYSGTPAK	15.68	983.21	9	242	3	0	14
1987	SMLARPENSVASIAR	17.53	1601.45	15	321	3	1	1
1988	NTIDALKIADELSDK	13.64	1646.02	15	212	2	4	25
1989	INLELGGFR	44.95	1018.47	9	320	3	1	2
1990	IQQPGA	10.02	612.45	6	74	2	0	29
1991	AGSANR	5.59	575.09	6	35	2	0	29
1992	FLSSMTXILEPFR	33.27	1587.98	13	479	2	1	25
1993	KPIIPK	15.1	695.02	6	60	4	0	29
1994	GAKSD	5.97	476.17	5	-42	2	1	8
1995	TETLGFSYK	20.17	1045.32	9	227	2	1	29
1996	ANGPR	11.04	513.48	5	-47	3	0	2
1997	ASPTGMDR	22.63	848.94	8	8	3	1	8
1998	IVIACK	19.22	702.84	6	341	1	0	29
[truncated: 822 more rows]
