# Supplementary material for: Unveiling Putative Functions of Mucus Proteins and Their Tryptic Peptides in Seven Gastropod Species Using Comparative Proteomics and Machine Learning-Based Bioinformatics Predictions
Source: Molecules. 2021 Jun 7;26(11):3475. doi: 10.3390/molecules26113475 (PMC8201360; doi:10.3390/molecules26113475)
Supplement: Supplementary file 1 [file molecules-26-03475-s001.zip › Supplementary File S3.xlsx]

## Sheet: Sheet1
Supplementary File S3 Performance measurement of the kNN and RF-based predictors for identifying 20 bioactive peptide properties
No	Bioactive properties	kNN			RF
		Accuracy (%)	Sensitivity (%)	Specificity (%)	Accuracy (%)	Sensitivity (%)	Specificity (%)
1	antibacterial	80.5	72.6	85.1	82.2	74.5	86.7
2	antibiofilm	98.7	99.6	98.4	98.6	99.6	98.3
3	anticancer	93.5	98	91.8	95.2	95.8	95
4	antifungal	86.5	85.8	86.8	87.3	82.2	89.4
5	antihypertensive	91	99.7	87.7	99	100	98.6
6	antioxidant	100	100	100	84.2	87.3	82.5
7	antiparasitic	95.3	100	93.6	84.2	87.3	82.5
8	anti-inflammatory	99.7	100	99.6	100	100	100
9	antiviral	85.8	82.6	87.8	87.5	82.2	90.8
10	cell-communicating	98.5	100	97.9	99.3	100	99.1
11	cell-penetrating	97.7	99.6	96.9	98.2	99.7	97.7
12	chemotactic	99.7	100	99.5	99.7	100	99.6
13	drug-delivering	94.9	99.3	93.2	96.3	99.8	94.9
14	haemolytic	99.7	100	99.6	99.7	99.7	99.8
15	insecticide	99.9	100	99.8	99.9	100	99.8
16	quorum-sensing	99.4	99.2	100	99.7	99.6	100
17	surface-immobilized	99.8	99.8	100	99.8	99.8	100
18	toxic	92.4	95	87.8	93.9	96.4	89.5
19	tumour-homing	97.7	96.9	100	98.4	97.9	100
20	wound-healing	99.9	99.9	100	99.9	99.9	100
	Average	95.53	96.4	95.275	95.15	95.085	95.21
